# Supplementary material for: Wheat Water-Soluble Carbohydrate Remobilisation under Water Deficit by 1-FEH w3
Source: Curr Issues Mol Biol. 2023 Aug 11;45(8):6634–50. doi: 10.3390/cimb45080419 (PMC10453044; doi:10.3390/cimb45080419)
Supplement: Supplementary file 1 [file cimb-45-00419-s001.zip]

Archive with 4 entries (4 files):
- Figures_Supplimentary-Nusrat.pdf
- Supplementary Table S1_List of the HC genes in 6A deletion region.xlsx
- Supplementary Table S2_List of HC genes in 6B deletion region.xlsx
- Supplementary Table S3_List of HC genes in 6D deletion region.xlsx
