# Supplementary material for: Wheat Water-Soluble Carbohydrate Remobilisation under Water Deficit by 1-FEH w3
Source: Curr Issues Mol Biol. 2023 Aug 11;45(8):6634–50. doi: 10.3390/cimb45080419 (PMC10453044; doi:10.3390/cimb45080419)
Supplement: Supplementary file 1 [file cimb-45-00419-s001.zip › Supplementary Table S1_List of the HC genes in 6A deletion region.xlsx]

## Sheet: List of the HC gnenes in 6A del
Gene stable ID	GO term name	Gene description	Gene start (bp)	Gene end (bp)	biological_process_description	molecular_function_description
TraesCS6A02G025700	catalytic activity		12836151	12838286	--	cofactor binding//coenzyme binding//binding//molecular_function//catalytic activity
TraesCS6A02G025800			12857365	12858830	--	protein binding//binding//molecular_function
TraesCS6A02G025900	protein binding		12890959	12892731	--	binding//protein binding//molecular_function
TraesCS6A02G026000	protein binding		12949456	12950339	--	protein binding//binding//molecular_function
TraesCS6A02G026100			12958615	12959868	single-organism metabolic process//biological_process//single-organism process//metabolic process//oxidation-reduction process	molecular_function//nucleic acid binding//sequence-specific DNA binding//DNA binding//catalytic activity//heterocyclic compound binding//organic cyclic compound binding//oxidoreductase activity//binding//telomeric DNA binding
TraesCS6A02G026200	intracellular anatomical structure		13009260	13019273	phosphorelay signal transduction system//signal transduction//regulation of cellular process//cellular process//single-organism process//biological_process//response to stimulus//signaling//regulation of biological process//single organism signaling//intracellular signal transduction//single-organism cellular process//cellular response to stimulus//cell communication//biological regulation	--
TraesCS6A02G026300			13062935	13067335	single-organism cellular process//organic cyclic compound metabolic process//biological regulation//nucleic acid metabolic process//cellular response to stress//cellular response to stimulus//cell communication//primary metabolic process//DNA repair//signaling//regulation of biological process//cellular aromatic compound metabolic process//macromolecule metabolic process//DNA metabolic process//n…	hydrolase activity, acting on acid anhydrides//anion binding//helicase activity//nucleoside phosphate binding//hydrolase activity//binding//RNA helicase activity//guanyl ribonucleotide binding//hydrolase activity, acting on acid anhydrides, in phosphorus-containing anhydrides//purine ribonucleotide binding//ATP binding//adenyl ribonucleotide binding//organic cyclic compound binding//RNA binding//…
TraesCS6A02G026400			13067422	13067964	regulation of primary metabolic process//organic substance biosynthetic process//aromatic compound biosynthetic process//regulation of biosynthetic process//cellular nitrogen compound biosynthetic process//regulation of macromolecule biosynthetic process//heterocycle metabolic process//transcription, DNA-templated//regulation of transcription, DNA-templated//regulation of macromolecule metabolic …	transcription cofactor activity//transcription factor activity, RNA polymerase II transcription factor binding//molecular_function//heat shock protein binding//transcription factor activity, transcription factor binding//binding//unfolded protein binding//transcription factor activity, protein binding//protein binding//RNA polymerase II transcription cofactor activity
TraesCS6A02G026500			13071476	13080970	forebrain development//multicellular organismal development//nervous system development//multicellular organismal process//organ development//telencephalon development//single-organism developmental process//cerebral cortex development//head development//brain development//pallium development//biological_process//system development//single-organism process//anatomical structure development//devel…	--
TraesCS6A02G026600	protein binding	Protein KINESIN LIGHT CHAIN-RELATED 1 [Source:Projected from Arabidopsis thaliana (AT4G10840) UniProtKB/Swiss-Prot;Acc:O81629]	13382681	13386524	reproductive process//reproduction//single-organism cellular process//cell cycle//single organism reproductive process//meiotic cell cycle//single-organism process//cellular process//biological_process	binding//protein binding//molecular_function
TraesCS6A02G026700	regulation of flower development		13434481	13434774
TraesCS6A02G026800	transferase activity, transferring acyl groups other than amino-acyl groups	3-ketoacyl-CoA synthase [Source:UniProtKB/TrEMBL;Acc:A0A1D6AJW7]	13503420	13505079	single-organism biosynthetic process//carboxylic acid biosynthetic process//organic substance biosynthetic process//fatty acid biosynthetic process//small molecule biosynthetic process//monocarboxylic acid biosynthetic process//cellular lipid metabolic process//monocarboxylic acid metabolic process//organic acid biosynthetic process//metabolic process//lipid metabolic process//biological_process/…	catalytic activity//3-oxoacyl-[acyl-carrier-protein] synthase activity//molecular_function//fatty acid synthase activity//transferase activity, transferring acyl groups other than amino-acyl groups//transferase activity, transferring acyl groups//transferase activity
TraesCS6A02G026900			13659970	13665174	regulation of cellular component organization//metabolic process//cellular nitrogen compound metabolic process//sulfur compound metabolic process//regulation of macromolecule biosynthetic process//protein complex disassembly//heterocycle metabolic process//transcription, DNA-templated//regulation of transcription, DNA-templated//regulation of macromolecule metabolic process//regulation of cellula…	transcription factor activity, sequence-specific DNA binding//catalytic activity//oxidoreductase activity, acting on the aldehyde or oxo group of donors//molecular_function//nucleic acid binding transcription factor activity//carbon-monoxide dehydrogenase (acceptor) activity//oxidoreductase activity
TraesCS6A02G027000	hydrolase activity, acting on ester bonds		13665241	13667932	--	catalytic activity//molecular_function//hydrolase activity, acting on ester bonds//hydrolase activity
TraesCS6A02G027100	protein binding		13672236	13677629	--	molecular_function//binding//protein binding
TraesCS6A02G027200
TraesCS6A02G027300	protein binding		13734020	13738469	--	protein binding//binding//molecular_function
TraesCS6A02G027400	ATP binding		13806565	13809820	protein modification process//macromolecule metabolic process//metabolic process//phosphorus metabolic process//protein phosphorylation//cellular metabolic process//phosphate-containing compound metabolic process//organic substance metabolic process//cellular macromolecule metabolic process//cellular process//biological_process//protein metabolic process//macromolecule modification//primary metab…	transferase activity//protein binding//nucleotide binding//polysaccharide binding//calcium ion binding//phosphotransferase activity, alcohol group as acceptor//adenyl ribonucleotide binding//organic cyclic compound binding//cation binding//purine ribonucleoside binding//kinase activity//ribonucleoside binding//heterocyclic compound binding//adenyl nucleotide binding//nucleoside binding//pattern b…
TraesCS6A02G027500			13878481	13878837	biological_process//metabolic process	molecular_function//catalytic activity//transferase activity, transferring glycosyl groups//transferase activity
TraesCS6A02G027600	ADP binding		13895842	13903153	--	nucleotide binding//protein binding//organic cyclic compound binding//adenyl ribonucleotide binding//purine ribonucleoside binding//ribonucleoside binding//adenyl nucleotide binding//nucleoside binding//heterocyclic compound binding//ribonucleotide binding//purine nucleoside binding//nucleoside phosphate binding//anion binding//carbohydrate derivative binding//ion binding//purine nucleotide bindi…
TraesCS6A02G027700			14149399	14149797
TraesCS6A02G027800	transposition		14178850	14183455	--	zinc ion binding//cation binding//ion binding//transition metal ion binding//molecular_function//metal ion binding//binding
TraesCS6A02G027900	integral component of membrane	Probable inactive linolenate hydroperoxide lyase [Source:Projected from Arabidopsis thaliana (AT4G15440) UniProtKB/Swiss-Prot;Acc:B3LF83]	14301530	14303492	biological_process//single-organism metabolic process//single-organism process//metabolic process//oxidation-reduction process	heterocyclic compound binding//organic cyclic compound binding//oxidoreductase activity, acting on paired donors, with incorporation or reduction of molecular oxygen//heme binding//oxidoreductase activity//binding//tetrapyrrole binding//metal ion binding//cation binding//iron ion binding//molecular_function//ion binding//transition metal ion binding//catalytic activity
TraesCS6A02G028000	integral component of membrane		14368434	14372453
TraesCS6A02G028100	cytoplasm		14373125	14377288	--	purine ribonucleoside triphosphate binding//ribonucleotide binding//purine nucleoside binding//carbohydrate derivative binding//ion binding//purine nucleotide binding//molecular_function//small molecule binding//nucleotide binding//ribonucleoside binding//adenyl nucleotide binding//nucleoside phosphate binding//anion binding//ATP binding//purine ribonucleotide binding//binding//organic cyclic com…
TraesCS6A02G028200			14385598	14386381
TraesCS6A02G028300	protein binding		14388953	14390566	metabolic process//biological_process	intramolecular oxidoreductase activity, interconverting aldoses and ketoses//binding//protein binding//isomerase activity//intramolecular oxidoreductase activity//catalytic activity//molecular_function//triose-phosphate isomerase activity
TraesCS6A02G028400	protein binding		14401551	14405131	--	molecular_function//protein binding//binding
TraesCS6A02G028500	protein binding		14483177	14484427	--	binding//protein binding//molecular_function
TraesCS6A02G028600					negative regulation of gene expression//negative regulation of cellular macromolecule biosynthetic process//negative regulation of cellular biosynthetic process//negative regulation of biosynthetic process//response to stimulus//regulation of biosynthetic process//cellular nitrogen compound biosynthetic process//aromatic compound biosynthetic process//negative regulation of macromolecule biosynth…	endoribonuclease activity//molecular_function//nuclease activity//catalytic activity//nucleic acid binding//endoribonuclease activity, producing 5'-phosphomonoesters//RNA-DNA hybrid ribonuclease activity//endonuclease activity, active with either ribo- or deoxyribonucleic acids and producing 5'-phosphomonoesters//ribonuclease activity//hydrolase activity, acting on ester bonds//endonuclease activ…
TraesCS6A02G028700	manganese ion binding		14602988	14604026	--	molecular_function//nutrient reservoir activity
TraesCS6A02G028800	serine-type endopeptidase activity		14606554	14610239	organic substance metabolic process//proteolysis//macromolecule metabolic process//primary metabolic process//protein metabolic process//biological_process//metabolic process	serine-type endopeptidase activity//endopeptidase activity//serine hydrolase activity//hydrolase activity//peptidase activity, acting on L-amino acid peptides//peptidase activity//serine-type peptidase activity//molecular_function//catalytic activity
TraesCS6A02G028900			15383166	15383381
TraesCS6A02G029000			15385306	15385866
TraesCS6A02G029100	integral component of membrane		15435891	15439664	metabolic process//protein modification process//macromolecule metabolic process//phosphorus metabolic process//phosphate-containing compound metabolic process//cellular macromolecule metabolic process//organic substance metabolic process//protein phosphorylation//cellular metabolic process//biological_process//cellular process//protein metabolic process//macromolecule modification//primary metab…	nucleotide binding//protein binding//transferase activity//phosphotransferase activity, alcohol group as acceptor//adenyl ribonucleotide binding//organic cyclic compound binding//kinase activity//ribonucleoside binding//purine ribonucleoside binding//adenyl nucleotide binding//nucleoside binding//heterocyclic compound binding//catalytic activity//anion binding//nucleoside phosphate binding//purin…
TraesCS6A02G029200	integral component of membrane		15442671	15445793	single-organism cellular process//cell communication//cellular response to stimulus//biological regulation//regulation of biological process//signaling//single organism signaling//response to stimulus//signal transduction//regulation of cellular process//single-organism process//cellular process//biological_process	binding//protein binding//molecular_function
TraesCS6A02G029300	catalytic activity		15452625	15455419	--	hydrolase activity//molecular_function//catalytic activity
TraesCS6A02G029400	integral component of membrane		15456450	15461712
TraesCS6A02G029500					organelle organization//biological_process//cellular process//cellular component organization//cytoskeleton organization//cellular component organization or biogenesis	cytoskeletal protein binding//molecular_function//actin binding//binding//protein binding
TraesCS6A02G029600	integral component of membrane		15490653	15492338
TraesCS6A02G029700			15540656	15543299
TraesCS6A02G029800	peroxidase activity	Peroxidase [Source:UniProtKB/TrEMBL;Acc:W5GF29]	15576557	15583953	purine ribonucleoside metabolic process//nucleobase-containing small molecule metabolic process//macromolecule metabolic process//purine-containing compound metabolic process//cellular aromatic compound metabolic process//ribonucleoside triphosphate biosynthetic process//negative regulation of biological process//negative regulation of cellular metabolic process//cellular biosynthetic process//pu…	heme binding//endopeptidase inhibitor activity//organic cyclic compound binding//adenyl ribonucleotide binding//nucleoside-triphosphatase activity//purine ribonucleoside binding//ATPase activity//peroxidase activity//endopeptidase regulator activity//nucleoside binding//heterocyclic compound binding//molecular function regulator//nucleoside phosphate binding//anion binding//metalloenzyme inhibito…
TraesCS6A02G029900			15626844	15628848	metabolic process//biological_process	catalytic activity//molecular_function
TraesCS6A02G030000	regulation of transcription, DNA-templated		15647188	15648682	macromolecule metabolic process//viral process//cellular nitrogen compound metabolic process//symbiosis, encompassing mutualism through parasitism//metabolic process//regulation of cellular macromolecule biosynthetic process//gene expression//cellular aromatic compound metabolic process//regulation of biological process//regulation of macromolecule metabolic process//regulation of transcription, …	organic cyclic compound binding//DNA polymerase processivity factor activity//molecular function regulator//heterocyclic compound binding//DNA binding//double-stranded DNA binding//nucleic acid binding//molecular_function//enzyme regulator activity//binding
TraesCS6A02G030100	ADP binding		15652828	15656157	organic cyclic compound metabolic process//single-organism cellular process//cellular response to stimulus//primary metabolic process//nucleic acid metabolic process//cellular response to stress//cellular aromatic compound metabolic process//macromolecule metabolic process//DNA metabolic process//DNA repair//organic substance metabolic process//nucleobase-containing compound metabolic process//ni…	anion binding//helicase activity//nucleoside phosphate binding//hydrolase activity, acting on acid anhydrides//purine ribonucleotide binding//hydrolase activity, acting on acid anhydrides, in phosphorus-containing anhydrides//hydrolase activity//binding//protein binding//nucleoside-triphosphatase activity//organic cyclic compound binding//adenyl ribonucleotide binding//purine ribonucleoside bindi…
TraesCS6A02G030200	regulation of transcription, DNA-templated		15684863	15686060	regulation of RNA metabolic process//nucleic acid metabolic process//biological regulation//regulation of metabolic process//organic cyclic compound biosynthetic process//primary metabolic process//cellular macromolecule biosynthetic process//regulation of nitrogen compound metabolic process//regulation of nucleic acid-templated transcription//nucleobase-containing compound biosynthetic process//…	binding//double-stranded DNA binding//heterocyclic compound binding//organic cyclic compound binding//molecular_function//nucleic acid binding//DNA binding
TraesCS6A02G030300	regulation of transcription, DNA-templated		15694531	15695962	organic cyclic compound metabolic process//biosynthetic process//RNA metabolic process//regulation of cellular biosynthetic process//regulation of cellular metabolic process//regulation of nucleic acid-templated transcription//nucleobase-containing compound biosynthetic process//primary metabolic process//cellular macromolecule biosynthetic process//regulation of nitrogen compound metabolic proce…	double-stranded DNA binding//binding//organic cyclic compound binding//heterocyclic compound binding//DNA binding//nucleic acid binding//molecular_function
TraesCS6A02G030400	regulation of transcription, DNA-templated		15698963	15701882	cellular nitrogen compound metabolic process//macromolecule metabolic process//cellular aromatic compound metabolic process//regulation of cellular macromolecule biosynthetic process//gene expression//metabolic process//cellular biosynthetic process//transcription, DNA-templated//regulation of transcription, DNA-templated//regulation of macromolecule metabolic process//regulation of biological pr…	organic cyclic compound binding//heterocyclic compound binding//DNA binding//double-stranded DNA binding//nucleic acid binding//molecular_function//binding
TraesCS6A02G030500	metal ion binding		15706692	15707582	oxidation-reduction process//single-organism metabolic process//biological_process//single-organism process//metabolic process	oxidoreductase activity//molecular_function//catalytic activity
TraesCS6A02G030600	regulation of transcription, DNA-templated		15717427	15717963	regulation of primary metabolic process//regulation of nucleic acid-templated transcription//nucleobase-containing compound biosynthetic process//organic cyclic compound metabolic process//organic substance biosynthetic process//RNA metabolic process//biosynthetic process//regulation of cellular biosynthetic process//regulation of cellular metabolic process//regulation of biosynthetic process//ce…	nucleic acid binding//DNA binding//double-stranded DNA binding//binding//molecular_function//organic cyclic compound binding//heterocyclic compound binding
TraesCS6A02G030700	transmembrane transporter activity		15727844	15729367	transport//biological_process//single-organism process//cellular process//single-organism localization//localization//establishment of localization//single-organism cellular process//single-organism transport//transmembrane transport	--
TraesCS6A02G030800	transmembrane transporter activity		15734520	15736043	single-organism cellular process//localization//establishment of localization//single-organism transport//transport//single-organism localization//biological_process//single-organism process//cellular process//transmembrane transport	--
TraesCS6A02G030900	integral component of membrane		15747526	15749383	single-organism transport//single-organism cellular process//localization//establishment of localization//transmembrane transport//single-organism localization//biological_process//cellular process//single-organism process//transport	--
TraesCS6A02G031000	integral component of membrane		15756560	15758437	transport//biological_process//cellular process//single-organism process//single-organism localization//single-organism cellular process//localization//establishment of localization//single-organism transport//transmembrane transport	--
TraesCS6A02G031100	integral component of membrane		15765759	15767783	single-organism transport//localization//establishment of localization//single-organism cellular process//transmembrane transport//biological_process//single-organism process//cellular process//single-organism localization//transport	--
TraesCS6A02G031200	integral component of membrane		15781020	15782725	establishment of localization//localization//single-organism cellular process//single-organism transport//transmembrane transport//oxidation-reduction process//metabolic process//transport//single-organism localization//single-organism process//cellular process//single-organism metabolic process//biological_process	substrate-specific transporter activity//transmembrane transporter activity//oxidoreductase activity//transporter activity//substrate-specific transmembrane transporter activity//cation transmembrane transporter activity//oxidoreductase activity, acting on diphenols and related substances as donors, cytochrome as acceptor//hydrogen ion transmembrane transporter activity//catalytic activity//oxido…
TraesCS6A02G031300			15828880	15829834
TraesCS6A02G031400	nucleic acid binding		15863959	15866757	biological_process//transport//localization//establishment of localization	small molecule binding//molecular_function//purine nucleotide binding//nucleic acid binding//carbohydrate derivative binding//ion binding//catalytic activity//DNA binding//purine ribonucleoside triphosphate binding//ribonucleotide binding//purine nucleoside binding//adenyl nucleotide binding//ribonucleoside binding//nucleotide binding//hydrolase activity//binding//purine ribonucleotide binding//A…
TraesCS6A02G031500	metal ion binding		15868184	15868948	single-organism process//biological_process//single-organism metabolic process//metabolic process//oxidation-reduction process	molecular_function//catalytic activity//oxidoreductase activity
TraesCS6A02G031600	regulation of transcription, DNA-templated		15872028	15873188	nitrogen compound metabolic process//RNA biosynthetic process//nucleobase-containing compound metabolic process//regulation of gene expression//heterocycle biosynthetic process//organic substance metabolic process//regulation of RNA biosynthetic process//cellular biosynthetic process//regulation of biological process//nucleic acid-templated transcription//macromolecule metabolic process//cellular…	heterocyclic compound binding//organic cyclic compound binding//binding//double-stranded DNA binding//molecular_function//nucleic acid binding//DNA binding
TraesCS6A02G031700	regulation of transcription, DNA-templated		15890246	15894750	mRNA metabolic process//metabolic process//cellular nitrogen compound metabolic process//RNA processing//signal transduction//regulation of macromolecule biosynthetic process//heterocycle metabolic process//transcription, DNA-templated//regulation of transcription, DNA-templated//regulation of macromolecule metabolic process//regulation of cellular process//regulation of nucleobase-containing com…	neuropeptide receptor binding//G-protein coupled receptor binding//hormone activity//DNA binding//nucleic acid binding//molecular_function//protein binding//organic cyclic compound binding//heterocyclic compound binding//double-stranded DNA binding//receptor binding//apelin receptor binding//binding
TraesCS6A02G031800	regulation of transcription, DNA-templated		15905261	15907003	cellular macromolecule biosynthetic process//regulation of nitrogen compound metabolic process//primary metabolic process//nucleic acid metabolic process//biological regulation//regulation of metabolic process//organic cyclic compound biosynthetic process//regulation of RNA metabolic process//regulation of cellular biosynthetic process//regulation of cellular metabolic process//organic cyclic com…	binding//double-stranded DNA binding//heterocyclic compound binding//organic cyclic compound binding//molecular_function//DNA binding//nucleic acid binding
TraesCS6A02G031900	regulation of transcription, DNA-templated		15912986	15913525	regulation of nucleic acid-templated transcription//nucleobase-containing compound biosynthetic process//organic cyclic compound metabolic process//biosynthetic process//RNA metabolic process//regulation of cellular biosynthetic process//regulation of cellular metabolic process//regulation of RNA metabolic process//regulation of metabolic process//organic cyclic compound biosynthetic process//nuc…	double-stranded DNA binding//binding//organic cyclic compound binding//heterocyclic compound binding//nucleic acid binding//DNA binding//molecular_function
TraesCS6A02G032000			15916289	15916750
TraesCS6A02G032100	regulation of transcription, DNA-templated		15924074	15925234	macromolecule metabolic process//regulation of cellular macromolecule biosynthetic process//gene expression//cellular aromatic compound metabolic process//regulation of biological process//cellular biosynthetic process//nucleic acid-templated transcription//regulation of RNA biosynthetic process//organic substance metabolic process//RNA biosynthetic process//nitrogen compound metabolic process//r…	organic cyclic compound binding//heterocyclic compound binding//double-stranded DNA binding//binding//DNA binding//nucleic acid binding//molecular_function
TraesCS6A02G032200	regulation of transcription, DNA-templated		15933325	15935266	organic substance biosynthetic process//cellular component biogenesis//regulation of primary metabolic process//viral life cycle//aromatic compound biosynthetic process//multi-organism cellular process//cellular nitrogen compound biosynthetic process//regulation of biosynthetic process//metabolic process//cellular nitrogen compound metabolic process//viral process//heterocycle metabolic process//…	DNA binding//nucleic acid binding//molecular_function//transcription factor activity, sequence-specific DNA binding//double-stranded DNA binding//binding//organic cyclic compound binding//nucleic acid binding transcription factor activity//heterocyclic compound binding
TraesCS6A02G032300	regulation of transcription, DNA-templated		15935482	15940102	cellular process//single-organism process//biological_process//macromolecule biosynthetic process//cellular metabolic process//regulation of nucleobase-containing compound metabolic process//cellular macromolecule metabolic process//regulation of cellular process//transcription, DNA-templated//regulation of transcription, DNA-templated//regulation of macromolecule metabolic process//regulation of…	molecular_function//nucleic acid binding//DNA binding//heterocyclic compound binding//organic cyclic compound binding//binding//double-stranded DNA binding
TraesCS6A02G032400	integral component of membrane		15951566	15953536	single-organism transport//localization//establishment of localization//single-organism cellular process//transmembrane transport//biological_process//cellular process//single-organism process//single-organism localization//transport	--
TraesCS6A02G032500	transmembrane transporter activity		16098637	16100163	transport//single-organism localization//cellular process//single-organism process//biological_process//transmembrane transport//single-organism cellular process//establishment of localization//localization//single-organism transport	--
TraesCS6A02G032600	RNA processing	Tetratricopeptide repeat (TPR)-like superfamily protein [Source:Projected from Arabidopsis thaliana (AT1G04080) UniProtKB/TrEMBL;Acc:F4I448]	16226818	16234941	mRNA processing//cellular metabolic process//cellular macromolecule metabolic process//cellular process//biological_process//metabolic process//mRNA metabolic process//RNA processing//cellular nitrogen compound metabolic process//heterocycle metabolic process//primary metabolic process//nucleic acid metabolic process//organic cyclic compound metabolic process//RNA metabolic process//organic subst…	--
TraesCS6A02G032700	extracellular region		16337497	16339068	defense response to bacterium//multi-organism process//response to external biotic stimulus//response to other organism//defense response to other organism//response to stress//response to stimulus//defense response//response to biotic stimulus//biological_process//response to external stimulus//response to bacterium	--
TraesCS6A02G032800	integral component of membrane		16357746	16359603	single-organism transport//localization//establishment of localization//single-organism cellular process//transmembrane transport//biological_process//cellular process//single-organism process//single-organism localization//transport	--
TraesCS6A02G032900	integral component of membrane		16374353	16376212	transport//single-organism localization//transmembrane transport//biological_process//cellular process//single-organism process//localization//establishment of localization//single-organism cellular process//single-organism transport	transferase activity//nucleotidyltransferase activity//catalytic activity//transferase activity, transferring phosphorus-containing groups//DNA polymerase activity//molecular_function//DNA-directed DNA polymerase activity
TraesCS6A02G033000	integral component of membrane		16386427	16388254	transmembrane transport//single-organism transport//establishment of localization//localization//single-organism cellular process//single-organism localization//single-organism process//cellular process//biological_process//transport	--
TraesCS6A02G033100	integral component of membrane		16398961	16400795	transmembrane transport//single-organism transport//localization//establishment of localization//single-organism cellular process//biological_process//single-organism process//cellular process//single-organism localization//transport	--
TraesCS6A02G033200	integral component of membrane		16408185	16410137	transmembrane transport//organic substance metabolic process//macromolecule metabolic process//protein modification process//cellular protein metabolic process//protein prenylation//cellular protein modification process//primary metabolic process//single-organism transport//macromolecule modification//single-organism cellular process//establishment of localization//localization//protein metabolic…	transferase activity, transferring alkyl or aryl (other than methyl) groups//transferase activity//protein prenyltransferase activity//prenyltransferase activity//molecular_function//catalytic activity
TraesCS6A02G033300	metal ion binding		16437611	16439174	oxidation-reduction process//single-organism process//biological_process//single-organism metabolic process//transport//metabolic process//establishment of localization//localization	channel activity//molecular_function//wide pore channel activity//catalytic activity//passive transmembrane transporter activity//oxidoreductase activity//porin activity//transmembrane transporter activity//transporter activity
TraesCS6A02G033400	hydrolase activity		16443279	16444499	biological_process//metabolic process	molecular_function//hydrolase activity//catalytic activity
TraesCS6A02G033500	manganese ion binding		16448568	16449328	--	nutrient reservoir activity//molecular_function
TraesCS6A02G033600	integral component of membrane		16452160	16453810	--	binding//metal ion binding//ubiquitin-protein transferase activity//protein binding//transferase activity//molecular_function//catalytic activity//transition metal ion binding//ion binding//cation binding//zinc ion binding//ubiquitin-like protein transferase activity
TraesCS6A02G033700	RNA polymerase I core promoter sequence-specific DNA binding		16456712	16460780
TraesCS6A02G033800	oxidoreductase activity		16462020	16463079	--	oxidoreductase activity//molecular_function//catalytic activity
TraesCS6A02G033900	protein binding		16468421	16470748	--	binding//protein binding//molecular_function
TraesCS6A02G034000	cysteine-type peptidase activity		16531258	16532436	primary metabolic process//protein metabolic process//organic substance metabolic process//proteolysis//macromolecule metabolic process//biological_process//metabolic process	hydrolase activity//cysteine-type endopeptidase activity//peptidase activity, acting on L-amino acid peptides//cysteine-type peptidase activity//endopeptidase activity//molecular_function//catalytic activity//peptidase activity
TraesCS6A02G034100	oxidoreductase activity		16557875	16560695	metabolic process//single-organism process//single-organism metabolic process//biological_process//oxidation-reduction process	oxidoreductase activity//catalytic activity//molecular_function
TraesCS6A02G034200	nucleus	ATP-dependent helicase BRM [Source:Projected from Arabidopsis thaliana (AT2G46020) UniProtKB/Swiss-Prot;Acc:Q6EVK6]	16562153	16573593	regulation of macromolecule biosynthetic process//heterocycle metabolic process//regulation of transcription, DNA-templated//transcription, DNA-templated//regulation of macromolecule metabolic process//metabolic process//cellular nitrogen compound metabolic process//single-organism process//cellular process//biological_process//macromolecule biosynthetic process//single-organism metabolic process…	nucleotide binding//adenyl nucleotide binding//ribonucleoside binding//purine nucleotide binding//nucleic acid binding//carbohydrate derivative binding//ion binding//catalytic activity//DNA binding//purine ribonucleoside triphosphate binding//ribonucleotide binding//purine nucleoside binding//small molecule binding//molecular_function//organic cyclic compound binding//adenyl ribonucleotide bindin…
TraesCS6A02G034300	nucleus	Histone H2A [Source:UniProtKB/TrEMBL;Acc:W5GEA4]	16593009	16593873	--	molecular_function//nucleic acid binding//DNA binding//heterocyclic compound binding//organic cyclic compound binding//binding
TraesCS6A02G034400	regulation of transcription, DNA-templated		16628906	16630388	organic cyclic compound biosynthetic process//regulation of metabolic process//biological regulation//nucleic acid metabolic process//regulation of RNA metabolic process//regulation of nitrogen compound metabolic process//cellular macromolecule biosynthetic process//primary metabolic process//nucleobase-containing compound biosynthetic process//regulation of nucleic acid-templated transcription//…	binding//double-stranded DNA binding//heterocyclic compound binding//organic cyclic compound binding//molecular_function//nucleic acid binding//DNA binding
TraesCS6A02G034500	DNA binding	Histone H2B [Source:UniProtKB/TrEMBL;Acc:A0A341WMH6]	16655031	16655791	RNA biosynthetic process//cellular process//nitrogen compound metabolic process//biological_process//macromolecule biosynthetic process//nucleobase-containing compound metabolic process//heterocycle biosynthetic process//cellular metabolic process//organic substance metabolic process//cellular macromolecule metabolic process//DNA-templated transcription, initiation//transcription, DNA-templated//…	heterocyclic compound binding//organic cyclic compound binding//binding//molecular_function//nucleic acid binding//DNA binding
TraesCS6A02G034600	nucleus	Histone H2A [Source:UniProtKB/TrEMBL;Acc:W5GCH9]	16657958	16658772	--	organic cyclic compound binding//heterocyclic compound binding//binding//nucleic acid binding//DNA binding//molecular_function
TraesCS6A02G034700			16669511	16672484	cell communication//primary metabolic process//regulation of microtubule polymerization or depolymerization//pyrimidine nucleotide biosynthetic process//cell division//cellular response to stimulus//cellular component organization or biogenesis//nuclear division//cytoskeleton organization//positive regulation of signal transduction//positive regulation of signaling//regulation of cell communicati…	identical protein binding//binding//dynein binding//hydrolase activity//heterocyclic compound binding//protein binding//organic cyclic compound binding//molecular_function//protein complex binding//nuclease activity//cytoskeletal protein binding//macromolecular complex binding//catalytic activity//microtubule binding//exonuclease activity//nucleic acid binding//protein dimerization activity//tubu…
TraesCS6A02G034800	DNA binding	Histone H2A [Source:UniProtKB/TrEMBL;Acc:A0A341WE97]	16683311	16684237	--	nucleic acid binding//DNA binding//molecular_function//organic cyclic compound binding//heterocyclic compound binding//binding
TraesCS6A02G034900	nucleus	Histone H2A [Source:UniProtKB/TrEMBL;Acc:W5GCP4]	16700898	16701729	--	DNA binding//nucleic acid binding//molecular_function//organic cyclic compound binding//heterocyclic compound binding//binding
TraesCS6A02G035000	nucleus	Histone H2B [Source:UniProtKB/TrEMBL;Acc:W5GES9]	16705368	16705802	organic substance biosynthetic process//aromatic compound biosynthetic process//cellular nitrogen compound biosynthetic process//metabolic process//cellular nitrogen compound metabolic process//heterocycle metabolic process//transcription, DNA-templated//cellular macromolecule metabolic process//cellular metabolic process//macromolecule biosynthetic process//biological_process//cellular process//…	DNA binding//nucleic acid binding//molecular_function//binding//organic cyclic compound binding//heterocyclic compound binding
TraesCS6A02G035100	nucleus	Histone H2A [Source:UniProtKB/TrEMBL;Acc:A0A096UTZ0]	16719307	16720276	--	binding//molecular_function//nucleic acid binding//DNA binding//heterocyclic compound binding//organic cyclic compound binding
TraesCS6A02G035200	nucleus	Histone H2A [Source:UniProtKB/TrEMBL;Acc:A0A1D6AH64]	16801245	16802116	--	heterocyclic compound binding//organic cyclic compound binding//binding//molecular_function//DNA binding//nucleic acid binding
TraesCS6A02G035300			17028884	17031209
TraesCS6A02G035400			17397541	17398691
TraesCS6A02G035500	integral component of membrane		17528410	17531735	metabolic process//single-organism metabolic process//biological_process//single-organism process//cellular process//lipid metabolic process//cellular metabolic process//oxidation-reduction process//monocarboxylic acid metabolic process//cellular lipid metabolic process//short-chain fatty acid metabolic process//fatty acid metabolic process//butyrate metabolic process//organic substance metabolic…	hydrolase activity, acting on ester bonds//catalytic activity//oxidoreductase activity, acting on the aldehyde or oxo group of donors//molecular_function//carboxylic ester hydrolase activity//hydroxybutyrate-dimer hydrolase activity//oxidoreductase activity//hydrolase activity
TraesCS6A02G035600	regulation of transcription, DNA-templated		17540023	17543295	organic substance biosynthetic process//regulation of primary metabolic process//aromatic compound biosynthetic process//regulation of biosynthetic process//cellular nitrogen compound biosynthetic process//metabolic process//cellular nitrogen compound metabolic process//regulation of macromolecule biosynthetic process//heterocycle metabolic process//transcription, DNA-templated//regulation of tra…	DNA binding//nucleic acid binding//molecular_function//double-stranded DNA binding//binding//organic cyclic compound binding//heterocyclic compound binding
TraesCS6A02G035700	negative regulation of transcription, DNA-templated		17601604	17602335
TraesCS6A02G035800	nucleic acid binding		17638201	17641019	--	binding//heterocyclic compound binding//organic cyclic compound binding//molecular_function//nucleic acid binding
TraesCS6A02G035900			17652334	17658500	--	ion binding//carbohydrate derivative binding//ADP binding//purine nucleotide binding//purine nucleoside binding//ribonucleotide binding//nucleoside phosphate binding//anion binding//binding//small molecule binding//iron-sulfur cluster binding//molecular_function//2 iron, 2 sulfur cluster binding//purine ribonucleotide binding//metal cluster binding//organic cyclic compound binding//adenyl ribonuc…
TraesCS6A02G036000	catalytic activity		17662406	17667466	biological_process//metabolic process	molecular_function//catalytic activity
TraesCS6A02G036100	serine-type carboxypeptidase activity	Carboxypeptidase [Source:UniProtKB/TrEMBL;Acc:A0A1D6AJG6]	17762358	17766741	biological_process//metabolic process//proteolysis//organic substance metabolic process//macromolecule metabolic process//primary metabolic process//protein metabolic process	peptidase activity//exopeptidase activity//serine-type carboxypeptidase activity//molecular_function//serine-type peptidase activity//catalytic activity//carboxypeptidase activity//serine-type exopeptidase activity//serine hydrolase activity//hydrolase activity//peptidase activity, acting on L-amino acid peptides
TraesCS6A02G036200	ATP binding		17826503	17830695	protein metabolic process//macromolecule modification//primary metabolic process//cellular protein metabolic process//cellular protein modification process//phosphorylation//protein modification process//macromolecule metabolic process//metabolic process//phosphorus metabolic process//phosphate-containing compound metabolic process//organic substance metabolic process//cellular macromolecule meta…	nucleoside phosphate binding//ribonucleotide binding//purine ribonucleoside triphosphate binding//purine nucleoside binding//catalytic activity//anion binding//ion binding//protein kinase activity//carbohydrate derivative binding//purine nucleotide binding//transferase activity, transferring phosphorus-containing groups//ATP binding//molecular_function//purine ribonucleotide binding//small molecu…
TraesCS6A02G036300	ATP binding		17897330	17904083	organic substance metabolic process//protein phosphorylation//phosphorus metabolic process//macromolecule metabolic process//protein modification process//cellular protein modification process//cellular protein metabolic process//primary metabolic process//macromolecule modification//protein metabolic process//biological_process//cellular process//cellular macromolecule metabolic process//phospha…	nucleoside binding//heterocyclic compound binding//purine ribonucleoside binding//adenyl ribonucleotide binding//organic cyclic compound binding//transferase activity//binding//purine ribonucleotide binding//ATP binding//protein kinase activity//anion binding//nucleoside phosphate binding//adenyl nucleotide binding//kinase activity//ribonucleoside binding//phosphotransferase activity, alcohol gro…
TraesCS6A02G036400	ATP binding		17910690	17921486	organic substance metabolic process//protein phosphorylation//protein modification process//macromolecule metabolic process//phosphorus metabolic process//primary metabolic process//cellular protein metabolic process//cellular protein modification process//protein metabolic process//macromolecule modification//phosphate-containing compound metabolic process//cellular macromolecule metabolic proce…	purine ribonucleoside binding//heterocyclic compound binding//nucleoside binding//transferase activity//organic cyclic compound binding//adenyl ribonucleotide binding//ATP binding//purine ribonucleotide binding//binding//nucleoside phosphate binding//anion binding//protein kinase activity//kinase activity//ribonucleoside binding//adenyl nucleotide binding//nucleotide binding//phosphotransferase a…
TraesCS6A02G036500	ATP binding		17924212	17925057	protein metabolic process//macromolecule modification//primary metabolic process//cellular protein metabolic process//cellular protein modification process//protein modification process//macromolecule metabolic process//phosphorus metabolic process//organic substance metabolic process//protein phosphorylation//phosphorylation//metabolic process//phosphate-containing compound metabolic process//ce…	nucleoside phosphate binding//anion binding//protein kinase activity//ATP binding//purine ribonucleotide binding//binding//transferase activity//adenyl ribonucleotide binding//organic cyclic compound binding//purine ribonucleoside binding//heterocyclic compound binding//nucleoside binding//ribonucleotide binding//purine ribonucleoside triphosphate binding//purine nucleoside binding//catalytic act…
TraesCS6A02G036600			17943214	17943438
TraesCS6A02G036700	protein binding		17946133	17947550	--	binding//protein binding//molecular_function//structural molecule activity
TraesCS6A02G036800	serine-type endopeptidase activity		17956048	17958722	metabolic process//cellular component organization//cellular process//biological_process//organelle organization//macromolecule metabolic process//proteolysis//organic substance metabolic process//protein metabolic process//primary metabolic process//cellular component organization or biogenesis//cytoskeleton organization	peptidase activity//actin binding//catalytic activity//molecular_function//serine-type peptidase activity//cytoskeletal protein binding//protein binding//endopeptidase activity//serine-type endopeptidase activity//peptidase activity, acting on L-amino acid peptides//binding//hydrolase activity//serine hydrolase activity
TraesCS6A02G036900					--	molecular_function//transition metal ion binding//ion binding//nucleic acid binding//cation binding//zinc ion binding//binding//metal ion binding//heterocyclic compound binding//organic cyclic compound binding
TraesCS6A02G037000	metal ion binding		18079407	18083767	regulation of cellular metabolic process//regulation of cellular biosynthetic process//biosynthetic process//RNA metabolic process//organic cyclic compound metabolic process//nucleobase-containing compound biosynthetic process//regulation of nucleic acid-templated transcription//regulation of nitrogen compound metabolic process//cellular macromolecule biosynthetic process//primary metabolic proce…	nucleic acid binding transcription factor activity//catalytic activity//molecular_function//transcription factor activity, sequence-specific DNA binding
TraesCS6A02G037100			18353525	18356306	epidermis development//developmental process//anatomical structure development//biological_process//tissue development//epithelium development	molecular_function//binding//protein binding
TraesCS6A02G037200			18439492	18439907
TraesCS6A02G037300	integral component of membrane		18460368	18465203	ion transport//response to stimulus//response to mercury ion//cation transport//phosphorylation//response to chemical//response to transition metal nanoparticle//detoxification of inorganic compound//cellular metabolic process//phosphate-containing compound metabolic process//cellular macromolecule metabolic process//single-organism localization//mercury ion transport//single-organism process//ce…	molecular_function//small molecule binding//catalytic activity//purine ribonucleoside triphosphate binding//ribonucleotide binding//purine nucleoside binding//transferase activity, transferring phosphorus-containing groups//purine nucleotide binding//carbohydrate derivative binding//ion binding//ion transmembrane transporter activity//kinase activity//ribonucleoside binding//adenyl nucleotide bin…
TraesCS6A02G037400	transferase activity, transferring acyl groups		18520226	18522461	metabolic process//biological_process	catalytic activity//molecular_function//transferase activity//transferase activity, transferring acyl groups
TraesCS6A02G037500			18534777	18535649	--	molecular_function//DNA binding//nucleic acid binding//heterocyclic compound binding//organic cyclic compound binding//binding
TraesCS6A02G037600			18596060	18602778	response to stimulus//cellular metal ion homeostasis//cellular transition metal ion homeostasis//biological_process//single-organism process//cellular process//cellular chemical homeostasis//iron ion homeostasis//G-protein coupled receptor signaling pathway//cellular iron ion homeostasis//inorganic ion homeostasis//homeostatic process//regulation of cellular process//ion homeostasis//cellular cat…	iron ion binding//molecular_function//ferric iron binding//molecular transducer activity//ion binding//transition metal ion binding//cation binding//signal transducer activity//binding//metal ion binding
TraesCS6A02G037700	DNA binding		18702339	18704533
TraesCS6A02G037800	metal ion binding		18704699	18708252
TraesCS6A02G037900	response to cold	F-box/kelch-repeat protein SKIP4 [Source:Projected from Arabidopsis thaliana (AT3G61350) UniProtKB/Swiss-Prot;Acc:Q9M2C9]	18709035	18713526	--	protein binding//binding//molecular_function
TraesCS6A02G038000	vacuole		18738206	18738316
TraesCS6A02G038100	vacuole		18743352	18743462
TraesCS6A02G038200	nucleic acid binding		18790885	18792086	biological_process//cellular process//cellular metabolic process//heterocycle metabolic process//metabolic process//cellular nitrogen compound metabolic process//nucleobase-containing compound metabolic process//nitrogen compound metabolic process//organic substance metabolic process//cellular aromatic compound metabolic process//primary metabolic process//organic cyclic compound metabolic process	hydrolase activity, acting on ester bonds//nuclease activity//molecular_function//nucleic acid binding//exonuclease activity//catalytic activity//heterocyclic compound binding//organic cyclic compound binding//hydrolase activity//3'-5' exonuclease activity//binding
TraesCS6A02G038300	integral component of membrane	WAT1-related protein [Source:UniProtKB/TrEMBL;Acc:A0A341WBV6]	18930909	18931965	--	--
TraesCS6A02G038400	nucleus	Histone H3 [Source:UniProtKB/TrEMBL;Acc:W5GCP8]	19160480	19162129	cellular response to stress//nucleic acid metabolic process//biological regulation//organic cyclic compound biosynthetic process//primary metabolic process//cellular macromolecule biosynthetic process//cellular response to stimulus//single-organism cellular process//nucleobase-containing compound biosynthetic process//organic cyclic compound metabolic process//RNA metabolic process//biosynthetic …	binding//heterocyclic compound binding//organic cyclic compound binding//molecular_function//nucleic acid binding//DNA binding
TraesCS6A02G038500	nucleus	Histone H3 [Source:UniProtKB/TrEMBL;Acc:W5GCP8]	19167420	19168159	primary metabolic process//cellular macromolecule biosynthetic process//cellular response to stimulus//cellular response to stress//organic cyclic compound biosynthetic process//nucleic acid metabolic process//biological regulation//biosynthetic process//RNA metabolic process//organic cyclic compound metabolic process//single-organism cellular process//nucleobase-containing compound biosynthetic …	binding//heterocyclic compound binding//organic cyclic compound binding//molecular_function//DNA binding//nucleic acid binding
TraesCS6A02G038600	DNA binding		19174102	19174896	cellular response to DNA damage stimulus//cellular macromolecule metabolic process//cellular metabolic process//regulation of cellular process//biological_process//macromolecule biosynthetic process//cellular process//single-organism process//cellular nitrogen compound metabolic process//metabolic process//transcription, DNA-templated//heterocycle metabolic process//response to stress//response t…	molecular_function//DNA binding//nucleic acid binding//heterocyclic compound binding//organic cyclic compound binding//binding
TraesCS6A02G038700			19330377	19330943	--	--
TraesCS6A02G038800	protein binding		19828866	19831123	--	protein binding//binding//molecular_function
TraesCS6A02G038900	protein binding		20121000	20126425	--	molecular_function//protein binding//binding
TraesCS6A02G039000	integral component of membrane	CASP-like protein [Source:UniProtKB/TrEMBL;Acc:W5GFJ5]	20139222	20140039
TraesCS6A02G039100	integral component of membrane	CASP-like protein [Source:UniProtKB/TrEMBL;Acc:W5GDQ6]	20163271	20164607
TraesCS6A02G039200	protein binding		20250572	20252151	--	protein binding//binding//molecular_function
TraesCS6A02G039300	cysteine-type peptidase activity		20309454	20310329	primary metabolic process//protein metabolic process//proteolysis//organic substance metabolic process//macromolecule metabolic process//biological_process//metabolic process	hydrolase activity//cysteine-type peptidase activity//peptidase activity, acting on L-amino acid peptides//molecular_function//catalytic activity//peptidase activity
TraesCS6A02G039400	cysteine-type peptidase activity		20339290	20339901	cellular nitrogen compound metabolic process//transport//metabolic process//regulation of macromolecule metabolic process//transcription, DNA-templated//regulation of transcription, DNA-templated//heterocycle metabolic process//regulation of macromolecule biosynthetic process//regulation of nucleobase-containing compound metabolic process//cellular macromolecule metabolic process//single-organism…	passive transmembrane transporter activity//peptidase activity//transcription factor activity, transcription factor binding//catalytic activity//ion transmembrane transporter activity//transcription cofactor activity//molecular_function//cation channel activity//transcription factor activity, RNA polymerase II transcription factor binding//ion channel activity//channel activity//RNA polymerase II…
TraesCS6A02G039500	transferase activity, transferring acyl groups other than amino-acyl groups		20344812	20346516	--	transferase activity, transferring acyl groups other than amino-acyl groups//catalytic activity//molecular_function//transferase activity//transferase activity, transferring acyl groups
TraesCS6A02G039600	protein binding		20489573	20493839	--	molecular_function//protein binding//binding
TraesCS6A02G039700			20506871	20507713	oxidation-reduction process//metabolic process//single-organism metabolic process//biological_process//single-organism process	transition metal ion binding//metal ion binding//oxidoreductase activity, acting on the CH-NH2 group of donors, oxygen as acceptor//catalytic activity//ion binding//molecular_function//oxidoreductase activity//binding//cation binding//oxidoreductase activity, acting on the CH-NH2 group of donors//copper ion binding
TraesCS6A02G039800	integral component of membrane	WAT1-related protein [Source:UniProtKB/TrEMBL;Acc:A0A341WB02]	20508291	20510061	cellular process//cellular component organization//biological_process//organelle organization//cytoskeleton organization//cellular component organization or biogenesis	actin binding//cytoskeletal protein binding//molecular_function//protein binding//binding
TraesCS6A02G039900	cysteine-type peptidase activity		20521098	20522322	taxis//response to stimulus//response to chemical//signal transduction//metabolic process//response to external stimulus//regulation of cellular process//biological_process//single-organism process//cellular process//protein metabolic process//single-organism cellular process//chemotaxis//cell communication//primary metabolic process//cellular response to stimulus//biological regulation//macromol…	catalytic activity//molecular transducer activity//molecular_function//signal transducer activity//peptidase activity//cysteine-type peptidase activity//signaling receptor activity//peptidase activity, acting on L-amino acid peptides//cysteine-type endopeptidase activity//hydrolase activity//endopeptidase activity//receptor activity//transmembrane signaling receptor activity
TraesCS6A02G040000	nucleic acid binding		20547374	20548460
TraesCS6A02G040100	cysteine-type peptidase activity		20862868	20864141	metabolic process//biological_process//protein metabolic process//primary metabolic process//macromolecule metabolic process//organic substance metabolic process//proteolysis	catalytic activity//molecular_function//peptidase activity//peptidase activity, acting on L-amino acid peptides//cysteine-type peptidase activity//cysteine-type endopeptidase activity//hydrolase activity//endopeptidase activity
TraesCS6A02G040200	nucleus	Histone H2B [Source:UniProtKB/TrEMBL;Acc:W5GC29]	20871114	20871530	nitrogen compound metabolic process//RNA biosynthetic process//nucleobase-containing compound metabolic process//heterocycle biosynthetic process//organic substance metabolic process//DNA-templated transcription, initiation//cellular biosynthetic process//nucleic acid-templated transcription//macromolecule metabolic process//cellular aromatic compound metabolic process//gene expression//nucleic a…	heterocyclic compound binding//organic cyclic compound binding//binding//molecular_function//nucleic acid binding//DNA binding
TraesCS6A02G040300			20902702	20904414
TraesCS6A02G040400	DNA binding	Histone H2B [Source:UniProtKB/TrEMBL;Acc:A0A341WEG3]	21077914	21078753	aromatic compound biosynthetic process//cellular nitrogen compound biosynthetic process//organic substance biosynthetic process//biological_process//macromolecule biosynthetic process//cellular process//cellular macromolecule metabolic process//cellular metabolic process//heterocycle metabolic process//transcription, DNA-templated//metabolic process//cellular nitrogen compound metabolic process//…	molecular_function//nucleic acid binding//DNA binding//binding//heterocyclic compound binding//organic cyclic compound binding
TraesCS6A02G040500	DNA binding	Histone H2B [Source:UniProtKB/TrEMBL;Acc:A0A341WSX3]	21137211	21137839	cellular nitrogen compound biosynthetic process//aromatic compound biosynthetic process//organic cyclic compound biosynthetic process//nucleic acid metabolic process//primary metabolic process//cellular macromolecule biosynthetic process//nucleobase-containing compound biosynthetic process//biosynthetic process//organic substance biosynthetic process//RNA metabolic process//organic cyclic compoun…	binding//molecular_function//nucleic acid binding//DNA binding//heterocyclic compound binding//organic cyclic compound binding
TraesCS6A02G040600			21140593	21142996
TraesCS6A02G040700			21148515	21151179
TraesCS6A02G040800			21161070	21161663	regulation of DNA metabolic process//regulation of primary metabolic process//organic substance biosynthetic process//regulation of biosynthetic process//DNA-dependent DNA replication//heterocycle metabolic process//regulation of macromolecule biosynthetic process//regulation of macromolecule metabolic process//metabolic process//cellular nitrogen compound metabolic process//cellular process//mac…	purine nucleotide binding//nucleic acid binding//carbohydrate derivative binding//ion binding//purine nucleoside binding//DNA binding//purine ribonucleoside triphosphate binding//ribonucleotide binding//sequence-specific DNA binding//small molecule binding//molecular_function//nucleotide binding//adenyl nucleotide binding//ribonucleoside binding//anion binding//nucleoside phosphate binding//bindi…
TraesCS6A02G040900	protein binding		21306344	21308851	reproductive process//sexual reproduction//reproduction//multi-organism process//epithelium development//single-organism cellular process//columnar/cuboidal epithelial cell development//single-organism developmental process//anatomical structure morphogenesis//ovarian follicle cell development//multi-organism reproductive process//single organism reproductive process//multicellular organismal pro…	structural constituent of chorion//binding//protein binding//molecular_function//structural molecule activity
TraesCS6A02G041000	nucleic acid binding		21517630	21523076	--	molecular_function//nucleic acid binding//heterocyclic compound binding//organic cyclic compound binding//binding
TraesCS6A02G041100	ATP binding		21542356	21553460	phosphorylation//cellular macromolecule metabolic process//phosphate-containing compound metabolic process//cellular metabolic process//biological_process//cellular process//metabolic process//primary metabolic process//cellular protein modification process//cellular protein metabolic process//protein metabolic process//macromolecule modification//organic substance metabolic process//protein phos…	molecular_function//small molecule binding//catalytic activity//purine nucleoside binding//purine ribonucleoside triphosphate binding//ribonucleotide binding//purine nucleotide binding//transferase activity, transferring phosphorus-containing groups//carbohydrate derivative binding//ion binding//kinase activity//ribonucleoside binding//adenyl nucleotide binding//nucleotide binding//phosphotransfe…
TraesCS6A02G041200	ATP binding		21573933	21588503	cellular nitrogen compound metabolic process//cellular amino acid catabolic process//metabolic process//alpha-amino acid catabolic process//heterocycle metabolic process//phosphate-containing compound metabolic process//cellular macromolecule metabolic process//cellular modified amino acid metabolic process//cellular metabolic process//biological_process//cellular ketone metabolic process//single…	nucleotide binding//phosphotransferase activity, alcohol group as acceptor//ribonucleoside binding//kinase activity//adenyl nucleotide binding//purine ribonucleoside triphosphate binding//ribonucleotide binding//purine nucleoside binding//catalytic activity//ion binding//carbohydrate derivative binding//purine nucleotide binding//transferase activity, transferring phosphorus-containing groups//mo…
TraesCS6A02G041300	integral component of membrane		21634811	21637545	spermatogenesis//multi-organism process//reproduction//reproductive process//sexual reproduction//establishment of localization//localization//multi-organism reproductive process//male gamete generation//multicellular organismal process//multicellular organism reproduction//single organism reproductive process//multicellular organismal reproductive process//gamete generation//single-organism proc…	binding//heterocyclic compound binding//transporter activity//organic cyclic compound binding//molecular_function//DNA binding//nucleic acid binding
TraesCS6A02G041400					--	--
TraesCS6A02G041500	integral component of membrane		21705923	21707228	--	--
TraesCS6A02G041600			21748141	21748520
TraesCS6A02G041700	metal ion binding	Catalase [Source:UniProtKB/TrEMBL;Acc:W5GEI6]	22021274	22023743	oxidation-reduction process//metabolic process//single-organism process//biological_process//single-organism metabolic process	binding//oxidoreductase activity//oxidoreductase activity, acting on peroxide as acceptor//tetrapyrrole binding//organic cyclic compound binding//heme binding//catalase activity//heterocyclic compound binding//peroxidase activity//catalytic activity//molecular_function//antioxidant activity
TraesCS6A02G041800	metal ion binding	Anthocyanidin synthase [Source:UniProtKB/TrEMBL;Acc:Q0WYI7]	22070862	22072043	metabolic process//single-organism process//single-organism metabolic process//biological_process//oxidation-reduction process	catalytic activity//molecular_function//oxidoreductase activity
TraesCS6A02G041900	oxidoreductase activity		22168247	22170677	single-organism process//biological_process//single-organism metabolic process//metabolic process//oxidation-reduction process	catechol oxidase activity//molecular_function//oxidoreductase activity, acting on diphenols and related substances as donors//catalytic activity//oxidoreductase activity, acting on diphenols and related substances as donors, oxygen as acceptor//oxidoreductase activity
TraesCS6A02G042000	extracellular space		22171763	22173091
TraesCS6A02G042100	extracellular space		22192196	22193457
TraesCS6A02G042200	extracellular space		22199707	22200977
TraesCS6A02G042300	hydrolase activity, hydrolyzing O-glycosyl compounds	Alpha-galactosidase [Source:UniProtKB/TrEMBL;Acc:A0A341WEI5]	22260290	22265154	biological_process//metabolic process//organic substance metabolic process//carbohydrate metabolic process//primary metabolic process	hydrolase activity, hydrolyzing O-glycosyl compounds//molecular_function//catalytic activity//hydrolase activity, acting on glycosyl bonds//hydrolase activity
TraesCS6A02G042400	hydrolase activity, hydrolyzing O-glycosyl compounds	Alpha-galactosidase [Source:UniProtKB/TrEMBL;Acc:A0A1D6AIS2]	22346346	22350373	biological_process//metabolic process//organic substance metabolic process//carbohydrate metabolic process//primary metabolic process	hydrolase activity, hydrolyzing O-glycosyl compounds//molecular_function//catalytic activity//hydrolase activity, acting on glycosyl bonds//hydrolase activity
TraesCS6A02G042500	extracellular space		22350926	22351321
TraesCS6A02G042600	ATP binding		22442502	22457109	cellular component organization or biogenesis//anatomical structure morphogenesis//cellular developmental process//single-organism developmental process//multi-organism process//anatomical structure development//cell morphogenesis//developmental process//single-organism cellular process//single-organism process//cellular process//cellular component organization//biological_process//pathogenesis//…	channel inhibitor activity//molecular_function//hydrolase activity//ion channel inhibitor activity//catalytic activity//molecular function regulator//channel regulator activity
TraesCS6A02G042700	nucleus	Histone H2A [Source:UniProtKB/TrEMBL;Acc:A0A1D6S8S2]	22522584	22523507	--	molecular_function//DNA binding//nucleic acid binding//binding//heterocyclic compound binding//organic cyclic compound binding
TraesCS6A02G042800	protein binding		22529388	22530986	transposition//cellular process//single-organism process//biological_process//single-organism metabolic process//cellular metabolic process//cellular macromolecule metabolic process//heterocycle metabolic process//metabolic process//cellular nitrogen compound metabolic process//transposition, DNA-mediated//DNA recombination//nucleobase-containing compound metabolic process//nitrogen compound meta…	cation binding//transposase activity//molecular_function//nucleic acid binding//ion binding//catalytic activity//DNA binding//heterocyclic compound binding//organic cyclic compound binding//protein binding//binding//metal ion binding
TraesCS6A02G042900	integral component of membrane		22546879	22549307	establishment of localization//localization//single-organism cellular process//single-organism transport//transmembrane transport//transport//single-organism localization//single-organism process//cellular process//biological_process	--
TraesCS6A02G043000	metal ion binding		22555237	22556810	single-organism localization//single-organism process//biological_process//metal ion transport//metabolic process//transport//ion transport//cation transport//proteolysis//organic substance metabolic process//macromolecule metabolic process//primary metabolic process//single-organism transport//protein metabolic process//establishment of localization//localization	peptidase activity//cation binding//molecular_function//serine-type peptidase activity//catalytic activity//ion binding//hydrolase activity//serine hydrolase activity//binding//metal ion binding//peptidase activity, acting on L-amino acid peptides
TraesCS6A02G043100	transmembrane transport		22642270	22644707	transport//single-organism localization//single-organism process//cellular process//biological_process//establishment of localization//localization//single-organism cellular process//single-organism transport//transmembrane transport	--
TraesCS6A02G043200			22684524	22685890	regulation of lymphocyte migration//signal transduction//leukocyte migration//regulation of response to stimulus//immune response-regulating signaling pathway//regulation of signaling//B cell receptor signaling pathway//regulation of cell migration//regulation of cellular process//immune response-activating cell surface receptor signaling pathway//biological_process//single-organism process//immu…	--
TraesCS6A02G043300	integral component of membrane		22690872	22694177	nucleobase-containing compound biosynthetic process//organic cyclic compound metabolic process//RNA metabolic process//biosynthetic process//nucleic acid metabolic process//organic cyclic compound biosynthetic process//primary metabolic process//cellular macromolecule biosynthetic process//cellular biosynthetic process//nucleic acid-templated transcription//macromolecule metabolic process//gene e…	binding//organic cyclic compound binding//protein binding//heterocyclic compound binding//nucleic acid binding//DNA binding//sequence-specific DNA binding//molecular_function
TraesCS6A02G043400	DNA binding		22695304	22697198	--	nucleic acid binding//DNA binding//molecular_function//binding//organic cyclic compound binding//heterocyclic compound binding
TraesCS6A02G043500			22753983	22755187
TraesCS6A02G043600					nucleic acid metabolic process//primary metabolic process//single-organism cellular process//organic cyclic compound metabolic process//nitrogen compound metabolic process//nucleobase-containing compound metabolic process//organic substance metabolic process//macromolecule metabolic process//DNA metabolic process//cellular aromatic compound metabolic process//transposition, DNA-mediated//DNA reco…	binding//protein kinase activity//heterocyclic compound binding//organic cyclic compound binding//transferase activity//molecular_function//nucleic acid binding//transferase activity, transferring phosphorus-containing groups//DNA binding//catalytic activity//kinase activity//phosphotransferase activity, alcohol group as acceptor//transposase activity
TraesCS6A02G043700	integral component of membrane		22814927	22819347	--	molecular_function//binding//protein binding
TraesCS6A02G043800					--	heterocyclic compound binding//organic cyclic compound binding//binding//metal ion binding//zinc ion binding//cation binding//molecular_function//nucleic acid binding//ion binding//transition metal ion binding
TraesCS6A02G043900	ATP binding		22953051	22955436	primary metabolic process//cellular protein metabolic process//cellular protein modification process//protein metabolic process//macromolecule modification//organic substance metabolic process//protein phosphorylation//macromolecule metabolic process//protein modification process//phosphorus metabolic process//phosphorylation//cellular macromolecule metabolic process//phosphate-containing compoun…	ATP binding//purine ribonucleotide binding//binding//nucleoside phosphate binding//metal ion binding//anion binding//protein kinase activity//purine ribonucleoside binding//pattern binding//heterocyclic compound binding//nucleoside binding//transferase activity//protein binding//calcium ion binding//polysaccharide binding//adenyl ribonucleotide binding//organic cyclic compound binding//molecular_…
TraesCS6A02G044000	protein binding		22975731	22976897	--	molecular_function//binding//protein binding
TraesCS6A02G044100	protein binding		23023080	23023619	--	protein binding//binding//molecular_function
TraesCS6A02G044200	protein binding		23023681	23024976	--	molecular_function//binding//protein binding
TraesCS6A02G044300	integral component of membrane		23025110	23025955	--	molecular_function//protein binding//binding
TraesCS6A02G044400			23232022	23240738
TraesCS6A02G044500	protein binding		23342678	23344489	oxidation-reduction process//metabolic process//single-organism process//single-organism metabolic process//biological_process	ion binding//catalytic activity//molecular_function//cation binding//metal ion binding//binding//oxidoreductase activity//protein binding
TraesCS6A02G044600			23354063	23357938
TraesCS6A02G044700	integral component of membrane		23362995	23366757	macromolecule metabolic process//protein modification process//phosphorus metabolic process//protein phosphorylation//organic substance metabolic process//protein metabolic process//macromolecule modification//primary metabolic process//cellular protein modification process//cellular protein metabolic process//metabolic process//cellular metabolic process//cellular macromolecule metabolic process…	protein binding//transferase activity//organic cyclic compound binding//adenyl ribonucleotide binding//purine ribonucleoside binding//nucleoside binding//heterocyclic compound binding//anion binding//nucleoside phosphate binding//protein kinase activity//purine ribonucleotide binding//ATP binding//binding//nucleotide binding//phosphotransferase activity, alcohol group as acceptor//ribonucleoside …
TraesCS6A02G044800	ADP binding		23373058	23375047	aromatic compound biosynthetic process//small molecule biosynthetic process//cellular nitrogen compound biosynthetic process//response to stimulus//response to stress//organonitrogen compound biosynthetic process//single-organism biosynthetic process//DNA recombination//tetrapyrrole metabolic process//organic substance biosynthetic process//single-organism process//cellular process//biological_pr…	small molecule binding//adenosylcobinamide kinase activity//molecular_function//transferase activity, transferring phosphorus-containing groups//purine nucleotide binding//ADP binding//pyrophosphatase activity//carbohydrate derivative binding//ion binding//guanyl nucleotide binding//catalytic activity//ribonucleotide binding//purine ribonucleoside triphosphate binding//purine nucleoside binding//…
TraesCS6A02G044900					organic cyclic compound metabolic process//multi-organism process//single-organism cellular process//primary metabolic process//nucleic acid metabolic process//DNA metabolic process//macromolecule metabolic process//cellular aromatic compound metabolic process//pathogenesis//organic substance metabolic process//nitrogen compound metabolic process//nucleobase-containing compound metabolic process/…	metal ion binding//binding//organic cyclic compound binding//heterocyclic compound binding//transition metal ion binding//DNA binding//catalytic activity//ion binding//nucleic acid binding//molecular_function//transposase activity//cation binding//zinc ion binding
TraesCS6A02G045000			23399938	23404530	--	protein binding//binding//molecular_function
TraesCS6A02G045100	protein dimerization activity		23409174	23410981	transport//metabolic process//reproduction of a single-celled organism//regulation of cellular macromolecule biosynthetic process//gene expression//mRNA metabolic process//macromolecular complex subunit organization//cellular aromatic compound metabolic process//DNA metabolic process//cellular protein complex assembly//macromolecule metabolic process//autophagy//cellular nitrogen compound metabol…	protein binding//nucleic acid binding transcription factor activity//transcription factor activity, sequence-specific DNA binding//protein dimerization activity//molecular_function//binding
TraesCS6A02G045200	oxidation-reduction process		23411415	23415030	single-organism transport//localization//establishment of localization//cation transport//ion transport//single-organism localization//biological_process//single-organism process//transport//metabolic process	hydrolase activity, acting on acid anhydrides, in phosphorus-containing anhydrides//oxidoreductase activity//hydrolase activity//binding//hydrolase activity, acting on acid anhydrides//ATPase activity//cofactor binding//coenzyme binding//nucleoside-triphosphatase activity//molecular_function//catalytic activity//pyrophosphatase activity
TraesCS6A02G045300			23432996	23439420
TraesCS6A02G045400	integral component of membrane		23440870	23445029	--	molecular_function//protein binding//binding
TraesCS6A02G045500
TraesCS6A02G045600			23479992	23480672	--	--
TraesCS6A02G045700					organic cyclic compound metabolic process//DNA recombination//transposition, DNA-mediated//single-organism cellular process//DNA integration//primary metabolic process//nucleic acid metabolic process//cellular aromatic compound metabolic process//metabolic process//cellular nitrogen compound metabolic process//DNA metabolic process//macromolecule metabolic process//heterocycle metabolic process//…	DNA binding//nucleic acid binding//molecular_function//binding//organic cyclic compound binding//heterocyclic compound binding
TraesCS6A02G045800			23602297	23603961
TraesCS6A02G045900	protein binding		23627231	23631400	--	molecular_function//binding//protein binding
TraesCS6A02G046000	protein binding		23635590	23638481
TraesCS6A02G046100	protein binding		23648324	23648770	macromolecule metabolic process//peptide metabolic process//gene expression//cellular biosynthetic process//peptide biosynthetic process//organic substance metabolic process//nitrogen compound metabolic process//protein metabolic process//biosynthetic process//primary metabolic process//cellular macromolecule biosynthetic process//cellular protein metabolic process//organonitrogen compound metabo…	protein binding//binding//structural molecule activity//molecular_function//structural constituent of ribosome
TraesCS6A02G046200	protein binding		23676844	23680309	--	protein binding//binding//molecular_function
TraesCS6A02G046300			23718179	23725017	protein metabolic process//primary metabolic process//macromolecule metabolic process//proteolysis//organic substance metabolic process//metabolic process//biological_process	peptidase activity, acting on L-amino acid peptides//hydrolase activity//serine hydrolase activity//catalytic activity//serine-type peptidase activity//molecular_function//peptidase activity
TraesCS6A02G046400			23751711	23755499
TraesCS6A02G046500	nucleotide binding	RPB15.9.9 [Source:Projected from Arabidopsis thaliana (AT5G09920) UniProtKB/TrEMBL;Acc:A0A178UIQ5]	23755728	23756814	aromatic compound biosynthetic process//organic cyclic compound biosynthetic process//nucleic acid metabolic process//cellular nitrogen compound biosynthetic process//cellular macromolecule biosynthetic process//primary metabolic process//nucleobase-containing compound biosynthetic process//biosynthetic process//RNA metabolic process//organic substance biosynthetic process//organic cyclic compoun…	DNA-directed RNA polymerase activity//molecular_function//transferase activity, transferring phosphorus-containing groups//catalytic activity//nucleotidyltransferase activity//RNA polymerase activity//transferase activity
TraesCS6A02G046600			23796435	23797916	--	nucleotide binding//adenyl nucleotide binding//ribonucleoside binding//ADP binding//purine nucleotide binding//ion binding//carbohydrate derivative binding//ribonucleotide binding//purine nucleoside binding//small molecule binding//molecular_function//organic cyclic compound binding//adenyl ribonucleotide binding//protein binding//heterocyclic compound binding//nucleoside binding//purine ribonucl…
TraesCS6A02G046700			23849620	23852276
TraesCS6A02G046800			23864545	23866572
TraesCS6A02G046900	response to cytokinin	Protein LOW PSII ACCUMULATION 3, chloroplastic [Source:Projected from Arabidopsis thaliana (AT1G73060) UniProtKB/Swiss-Prot;Acc:Q8H0W0]	23874212	23878163
TraesCS6A02G047000			23879860	23880117
TraesCS6A02G047100	ATP binding		23887398	23890525	heterocycle metabolic process//GMP metabolic process//ribonucleoside biosynthetic process//nucleoside monophosphate biosynthetic process//phosphorus metabolic process//purine ribonucleoside monophosphate biosynthetic process//GMP biosynthetic process//cellular biosynthetic process//metabolic process//cellular aromatic compound metabolic process//nucleobase-containing small molecule metabolic proc…	nucleotidyltransferase activity//organic cyclic compound binding//adenyl ribonucleotide binding//nucleotide binding//carbon-nitrogen ligase activity, with glutamine as amido-N-donor//transferase activity//adenylyltransferase activity//tRNA adenylyltransferase activity//nucleoside binding//adenyl nucleotide binding//heterocyclic compound binding//ligase activity, forming carbon-nitrogen bonds//rib…
TraesCS6A02G047200	metal ion binding	Peroxidase [Source:UniProtKB/TrEMBL;Acc:W5GFL8]	23895381	23896865	response to stimulus//oxidation-reduction process//response to stress//single-organism process//biological_process//single-organism metabolic process//metabolic process//response to oxidative stress	binding//oxidoreductase activity//tetrapyrrole binding//oxidoreductase activity, acting on peroxide as acceptor//heterocyclic compound binding//peroxidase activity//organic cyclic compound binding//heme binding//molecular_function//catalytic activity//antioxidant activity
TraesCS6A02G047300	metal ion binding	Peroxidase [Source:UniProtKB/TrEMBL;Acc:A0A1D6S8T3]	23950978	23952459	response to stimulus//response to stress//oxidation-reduction process//metabolic process//response to oxidative stress//single-organism process//single-organism metabolic process//biological_process	catalytic activity//molecular_function//antioxidant activity//tetrapyrrole binding//oxidoreductase activity, acting on peroxide as acceptor//binding//oxidoreductase activity//heme binding//organic cyclic compound binding//peroxidase activity//heterocyclic compound binding
TraesCS6A02G047400	metal ion binding	Peroxidase [Source:UniProtKB/TrEMBL;Acc:W5GGD7]	23961790	23963250	response to stimulus//oxidation-reduction process//response to stress//single-organism process//biological_process//single-organism metabolic process//metabolic process//response to oxidative stress	molecular_function//catalytic activity//antioxidant activity//binding//oxidoreductase activity//tetrapyrrole binding//oxidoreductase activity, acting on peroxide as acceptor//heterocyclic compound binding//peroxidase activity//organic cyclic compound binding//heme binding
TraesCS6A02G047500	metal ion binding	Peroxidase [Source:UniProtKB/TrEMBL;Acc:A0A1D6ADL4]	24029935	24031509	response to stimulus//oxidation-reduction process//response to stress//metabolic process//response to oxidative stress//single-organism metabolic process//biological_process//single-organism process	oxidoreductase activity//binding//tetrapyrrole binding//oxidoreductase activity, acting on peroxide as acceptor//organic cyclic compound binding//heme binding//heterocyclic compound binding//peroxidase activity//catalytic activity//molecular_function//antioxidant activity
TraesCS6A02G047600	metal ion binding	Peroxidase [Source:UniProtKB/TrEMBL;Acc:W5GDM7]	24048539	24050177	response to stress//oxidation-reduction process//response to stimulus//single-organism process//biological_process//single-organism metabolic process//response to oxidative stress//metabolic process	oxidoreductase activity, acting on peroxide as acceptor//tetrapyrrole binding//binding//oxidoreductase activity//peroxidase activity//heterocyclic compound binding//heme binding//organic cyclic compound binding//molecular_function//catalytic activity//antioxidant activity
TraesCS6A02G047700			24064820	24067950	metabolic process//cellular component organization//cellular process//single-organism process//single-organism metabolic process//biological_process//organelle organization//lipid metabolic process//cytoskeleton organization//primary metabolic process//cellular component organization or biogenesis//organic substance metabolic process	cytoskeletal protein binding//molecular_function//actin binding//binding//protein binding
TraesCS6A02G047800	protein binding		24068490	24071292	--	deaminase activity//catalytic activity//nucleic acid binding//molecular_function//hydrolase activity, acting on carbon-nitrogen (but not peptide) bonds, in cyclic amidines//protein binding//organic cyclic compound binding//RNA binding//double-stranded RNA adenosine deaminase activity//heterocyclic compound binding//hydrolase activity, acting on carbon-nitrogen (but not peptide) bonds//adenosine d…
TraesCS6A02G047900	structural constituent of ribosome	60S ribosomal protein L13 [Source:UniProtKB/TrEMBL;Acc:W5GGF8]	24073547	24075799	monovalent inorganic cation transport//cellular metabolic process//cellular macromolecule metabolic process//single-organism localization//cellular process//single-organism process//cellular amide metabolic process//metal ion transport//biological_process//amide biosynthetic process//macromolecule biosynthetic process//single-organism metabolic process//cellular nitrogen compound metabolic proces…	oxidoreductase activity, acting on NAD(P)H, quinone or similar compound as acceptor//structural molecule activity//molecular_function//structural constituent of ribosome//catalytic activity//oxidoreductase activity, acting on NAD(P)H//oxidoreductase activity
TraesCS6A02G048000
TraesCS6A02G048100	integral component of membrane		24326123	24331936	--	hydrolase activity//peptidase activity, acting on L-amino acid peptides//aspartic-type peptidase activity//endopeptidase activity//molecular_function//catalytic activity//peptidase activity//aspartic-type endopeptidase activity
TraesCS6A02G048200	hydrolase activity, hydrolyzing O-glycosyl compounds		24419551	24424409	organic substance metabolic process//primary metabolic process//carbohydrate metabolic process//metabolic process//biological_process	hydrolase activity, acting on glycosyl bonds//hydrolase activity//catalytic activity//hydrolase activity, hydrolyzing O-glycosyl compounds//molecular_function
TraesCS6A02G048300	protein binding		24426216	24427639	--	binding//protein binding//molecular_function
TraesCS6A02G048400	protein binding		24705408	24707250	--	binding//protein binding//molecular_function
TraesCS6A02G048500	protein binding		24770369	24774002	--	binding//protein binding//molecular_function
TraesCS6A02G048600			24828478	24830423
TraesCS6A02G048700	integral component of membrane	Glutamate receptor [Source:UniProtKB/TrEMBL;Acc:A0A1D6AGN2]	24838784	24842716	--	channel activity//transmembrane transporter activity//molecular_function//ion channel activity//extracellular-glutamate-gated ion channel activity//ligand-gated channel activity//signaling receptor activity//gated channel activity//ligand-gated ion channel activity//extracellular ligand-gated ion channel activity//molecular transducer activity//ion transmembrane transporter activity//substrate-sp…
TraesCS6A02G048800	integral component of membrane	Glutamate receptor [Source:UniProtKB/TrEMBL;Acc:W5GD80]	24852084	24857645	--	substrate-specific channel activity//transporter activity//receptor activity//substrate-specific transmembrane transporter activity//transmembrane signaling receptor activity//excitatory extracellular ligand-gated ion channel activity//transmembrane transporter activity//substrate-specific transporter activity//signaling receptor activity//gated channel activity//ligand-gated ion channel activity…
TraesCS6A02G048900	nutrient reservoir activity	Alpha/beta-gliadin [Source:UniProtKB/TrEMBL;Acc:I0IT52]	24921651	24922607	--	molecular_function//catalytic activity//peptidase activity//aspartic-type endopeptidase activity//hydrolase activity//peptidase activity, acting on L-amino acid peptides//aspartic-type peptidase activity//endopeptidase activity
TraesCS6A02G049000	membrane	Glutamate receptor [Source:UniProtKB/TrEMBL;Acc:A0A341WT70]	25017986	25022413	--	signaling receptor activity//gated channel activity//extracellular ligand-gated ion channel activity//ligand-gated ion channel activity//substrate-specific transporter activity//transmembrane transporter activity//receptor activity//substrate-specific transmembrane transporter activity//transmembrane signaling receptor activity//excitatory extracellular ligand-gated ion channel activity//transpor…
TraesCS6A02G049100	nutrient reservoir activity	Alpha-gliadin protein [Source:UniProtKB/TrEMBL;Acc:X2KVH9]	25107550	25108401	--	extracellular matrix binding//binding//molecular_function
TraesCS6A02G049200	nutrient reservoir activity	Alpha/beta-gliadin [Source:UniProtKB/TrEMBL;Acc:A0A0K2QJX7]	25203493	25204413	response to oxidative stress//cellular cation homeostasis//cellular nitrogen compound metabolic process//cellulose metabolic process//transport//metabolic process//cellular carbohydrate biosynthetic process//ion homeostasis//ncRNA metabolic process//organic acid transport//heterocycle metabolic process//cellular calcium ion homeostasis//amino acid transport//L-amino acid transport//cellular metab…	passive transmembrane transporter activity//inorganic cation transmembrane transporter activity//nucleoside transmembrane transporter activity//organic anion transmembrane transporter activity//divalent inorganic cation transmembrane transporter activity//nucleotide binding//UDP-glucosyltransferase activity//metal ion transmembrane transporter activity//carbohydrate derivative transporter activit…
TraesCS6A02G049300					DNA replication//organic cyclic compound metabolic process//biosynthetic process//cellular macromolecule biosynthetic process//primary metabolic process//nucleic acid metabolic process//cellular aromatic compound metabolic process//DNA metabolic process//macromolecule metabolic process//cellular biosynthetic process//organic substance metabolic process//nucleobase-containing compound metabolic pr…	binding//protein binding//organic cyclic compound binding//heterocyclic compound binding//DNA binding//nucleic acid binding//molecular_function//protein dimerization activity
TraesCS6A02G049400	nutrient reservoir activity	Alpha-gliadin (Fragment) (Fragment) [Source:UniProtKB/TrEMBL;Acc:A0A0E3Z7G8]	25314279	25315133	--	extracellular matrix binding//binding//molecular_function
TraesCS6A02G049500			25408473	25409345	--	molecular_function//extracellular matrix binding//binding
TraesCS6A02G049600	nutrient reservoir activity	Alpha/beta-gliadin [Source:UniProtKB/TrEMBL;Acc:I0IT63]	25472841	25473704	--	binding//molecular_function//extracellular matrix binding
TraesCS6A02G049700	nutrient reservoir activity	Alpha/beta-gliadin [Source:UniProtKB/TrEMBL;Acc:I0IT64]	25525808	25526701	--	binding//extracellular matrix binding//molecular_function
TraesCS6A02G049800	nutrient reservoir activity	Alpha-gliadin (Fragment) [Source:UniProtKB/TrEMBL;Acc:A0A0E3Z6M6]	25581178	25582017	--	extracellular matrix binding//binding//molecular_function
TraesCS6A02G049900	integral component of membrane	Glutamate receptor [Source:UniProtKB/TrEMBL;Acc:A0A1D6AJ26]	25629661	25635357	ion transport//cation transport//monovalent inorganic cation transport//single-organism localization//single-organism process//metal ion transport//biological_process//transport//single-organism transport//establishment of localization//localization//potassium ion transport	potassium ion binding//monovalent inorganic cation transmembrane transporter activity//molecular_function//ion channel activity//cation channel activity//channel activity//glutamate receptor activity//extracellular-glutamate-gated ion channel activity//ligand-gated channel activity//ion binding//molecular transducer activity//ion transmembrane transporter activity//cation binding//voltage-gated i…
TraesCS6A02G050000	peptidyl-prolyl cis-trans isomerase activity	Peptidylprolyl isomerase [Source:UniProtKB/TrEMBL;Acc:W5GH26]	25636074	25638889	biological_process//cellular process//metabolic process//protein folding	nucleotidyltransferase activity//molecular_function//catalytic activity//transferase activity, transferring phosphorus-containing groups//transferase activity//uridylyltransferase activity
TraesCS6A02G050100	UTP:glucose-1-phosphate uridylyltransferase activity	UTP--glucose-1-phosphate uridylyltransferase [Source:UniProtKB/TrEMBL;Acc:W5GCX2]	25637798	25641762	biological_process//metabolic process	uridylyltransferase activity//transferase activity//molecular_function//transferase activity, transferring phosphorus-containing groups//catalytic activity//nucleotidyltransferase activity
TraesCS6A02G050200	autophagy	Autophagy protein 5 [Source:UniProtKB/TrEMBL;Acc:A0A341WBB3]	25687155	25690866	cellular process//biological_process//autophagy	--
TraesCS6A02G050300	autophagy	Autophagy protein 5 [Source:UniProtKB/TrEMBL;Acc:A0A1D6AJK6]	25692506	25698785	autophagy//biological_process//cellular process	--
TraesCS6A02G050400			25701992	25705073	pathogenesis//multi-organism process//biological_process	structural molecule activity//molecular_function
TraesCS6A02G050500			25767139	25771520	multi-organism process//pathogenesis//biological_process	molecular_function//structural molecule activity
TraesCS6A02G050600			25799748	25800648
TraesCS6A02G050700			26270104	26270936
TraesCS6A02G050800	integral component of membrane		26529406	26530524	organic substance transport//protein complex subunit organization//cellular component assembly//heme transport//macromolecular complex subunit organization//protein complex assembly//cellular component organization or biogenesis//nitrogen compound transport//single-organism transport//establishment of localization//cytochrome complex assembly//protein complex biogenesis//localization//cellular co…	ubiquitin-protein transferase activity//protein binding//transferase activity//binding//metal ion binding//zinc ion binding//cation binding//ubiquitin-like protein transferase activity//molecular_function//ion binding//catalytic activity//transition metal ion binding
TraesCS6A02G050900			26564999	26567547
TraesCS6A02G051000	protein binding		26620469	26621840	single organism signaling//regulation of biological process//signaling//biological regulation//cell communication//cellular response to stimulus//single-organism cellular process//intracellular signal transduction//single-organism process//cellular process//biological_process//regulation of cellular process//signal transduction//response to stimulus	molecular function regulator//protein binding//binding//enzyme regulator activity//peptidase inhibitor activity//peptidase regulator activity//molecular_function//enzyme inhibitor activity
TraesCS6A02G051100			26631805	26634897	cellular respiration//response to external stimulus//heterocycle metabolic process//alkane biosynthetic process//cellular nitrogen compound metabolic process//energy derivation by oxidation of reduced inorganic compounds//metabolic process//cellular alkane metabolic process//single-organism process//cellular process//single-organism metabolic process//biological_process//response to virus//cellul…	--
TraesCS6A02G051200	transferase activity, transferring hexosyl groups	Glycosyltransferase [Source:UniProtKB/TrEMBL;Acc:W5GGK1]	26717837	26719705	biological_process//metabolic process	transferase activity, transferring glycosyl groups//transferase activity//transferase activity, transferring hexosyl groups//molecular_function//catalytic activity
TraesCS6A02G051300	transferase activity, transferring hexosyl groups	Glycosyltransferase [Source:UniProtKB/TrEMBL;Acc:A0A1D6AH17]	26734106	26735749	biological_process//metabolic process	transferase activity, transferring glycosyl groups//transferase activity//transferase activity, transferring hexosyl groups//molecular_function//catalytic activity
TraesCS6A02G051400	protein binding		26763781	26765745	oxidation-reduction process//single-organism process//biological_process//single-organism metabolic process//metabolic process	molecular_function//catalytic activity//oxidoreductase activity, acting on iron-sulfur proteins as donors//oxidoreductase activity
TraesCS6A02G051500	integral component of membrane		26812437	26816661	cellular process//single-organism process//biological_process//single-organism metabolic process//macromolecule biosynthetic process//protein mannosylation//cellular metabolic process//cellular macromolecule metabolic process//glycosylation//metabolic process//single-organism carbohydrate metabolic process//macromolecule glycosylation//carbohydrate derivative metabolic process//protein O-linked g…	transferase activity, transferring hexosyl groups//dolichyl-phosphate-mannose-protein mannosyltransferase activity//hydrolase activity, acting on ester bonds//molecular_function//catalytic activity//transferase activity, transferring glycosyl groups//transferase activity//hydrolase activity//mannosyltransferase activity
TraesCS6A02G051600	ATP binding		26930769	26933269	macromolecule modification//protein metabolic process//cellular protein modification process//cellular protein metabolic process//primary metabolic process//phosphorus metabolic process//protein modification process//macromolecule metabolic process//organic substance metabolic process//protein phosphorylation//phosphorylation//metabolic process//biological_process//cellular process//phosphate-con…	protein kinase activity//anion binding//nucleoside phosphate binding//binding//purine ribonucleotide binding//ATP binding//adenyl ribonucleotide binding//organic cyclic compound binding//transferase activity//nucleoside binding//heterocyclic compound binding//purine ribonucleoside binding//purine nucleotide binding//transferase activity, transferring phosphorus-containing groups//ion binding//car…
TraesCS6A02G051700	DNA binding		26934504	26936004	cellular nitrogen compound biosynthetic process//regulation of biosynthetic process//aromatic compound biosynthetic process//organic substance biosynthetic process//regulation of primary metabolic process//cellular metabolic process//cellular macromolecule metabolic process//regulation of nucleobase-containing compound metabolic process//regulation of cellular process//cellular process//macromole…	molecular_function//DNA binding//nucleic acid binding//binding//heterocyclic compound binding//organic cyclic compound binding
TraesCS6A02G051800			26952147	26952878
TraesCS6A02G051900	ADP binding		26960036	26968711	response to stimulus//regulation of cellular process//biological_process//cellular process//single-organism process//signal transduction//cellular response to stimulus//cell communication//biological regulation//small GTPase mediated signal transduction//intracellular signal transduction//single-organism cellular process//single organism signaling//signaling//regulation of biological process	molecular_function//small molecule binding//catalytic activity//guanyl nucleotide binding//purine nucleoside binding//ribonucleotide binding//purine ribonucleoside triphosphate binding//ADP binding//purine nucleotide binding//ion binding//carbohydrate derivative binding//ribonucleoside binding//adenyl nucleotide binding//nucleotide binding//hydrolase activity, acting on ester bonds//purine ribonu…
TraesCS6A02G052000	protein binding		26969903	26972017
TraesCS6A02G052100	ATP binding		26974351	26978736	cellular protein metabolic process//cellular protein modification process//primary metabolic process//macromolecule modification//protein metabolic process//organic substance metabolic process//protein phosphorylation//phosphorus metabolic process//macromolecule metabolic process//protein modification process//phosphorylation//biological_process//cellular process//cellular macromolecule metabolic…	binding//ATP binding//purine ribonucleotide binding//protein kinase activity//nucleoside phosphate binding//anion binding//heterocyclic compound binding//nucleoside binding//purine ribonucleoside binding//adenyl ribonucleotide binding//organic cyclic compound binding//transferase activity//small molecule binding//molecular_function//ion binding//carbohydrate derivative binding//purine nucleotide …
TraesCS6A02G052200	ADP binding		27004024	27013286	response to toxic substance//response to antibiotic//biological_process//response to stimulus//response to chemical	protein binding//transferase activity//methyltransferase activity//S-adenosylmethionine-dependent methyltransferase activity//adenyl ribonucleotide binding//organic cyclic compound binding//purine ribonucleoside binding//heterocyclic compound binding//nucleoside binding//RNA methyltransferase activity//anion binding//nucleoside phosphate binding//purine ribonucleotide binding//hydrolase activity/…
TraesCS6A02G052300			27056553	27060822	--	hydrolase activity, acting on ester bonds//catalytic activity//molecular_function//protein binding//hydrolase activity//binding
TraesCS6A02G052400	ADP binding		27083829	27088618	--	anion binding//nucleoside phosphate binding//purine ribonucleotide binding//binding//protein binding//organic cyclic compound binding//adenyl ribonucleotide binding//purine ribonucleoside binding//nucleoside binding//heterocyclic compound binding//purine nucleoside binding//ribonucleotide binding//ADP binding//purine nucleotide binding//ion binding//carbohydrate derivative binding//molecular_func…
TraesCS6A02G052500	ADP binding		27099159	27109407	defense response to other organism//response to other organism//response to external biotic stimulus//response to toxic substance//multi-organism process//biological_process//response to antibiotic//response to external stimulus//response to stimulus//response to stress//response to chemical//response to biotic stimulus//defense response	purine ribonucleoside binding//heterocyclic compound binding//nucleoside binding//endopeptidase activity//protein binding//metallopeptidase activity//transferase activity//methyltransferase activity//S-adenosylmethionine-dependent methyltransferase activity//adenyl ribonucleotide binding//organic cyclic compound binding//purine ribonucleotide binding//hydrolase activity//binding//RNA methyltransf…
TraesCS6A02G052600
TraesCS6A02G052700	protein binding		27280707	27282519	--	molecular_function//protein binding//binding
TraesCS6A02G052800	metal ion binding	Peroxidase [Source:UniProtKB/TrEMBL;Acc:A0A1D6AHS3]	27293417	27294908	single-organism process//biological_process//single-organism metabolic process//response to oxidative stress//metabolic process//response to stress//oxidation-reduction process//response to stimulus	antioxidant activity//molecular_function//catalytic activity//heterocyclic compound binding//peroxidase activity//organic cyclic compound binding//heme binding//binding//oxidoreductase activity//oxidoreductase activity, acting on peroxide as acceptor//tetrapyrrole binding
TraesCS6A02G052900	transcription, DNA-templated		27499499	27506149	cellular metabolic process//cellular macromolecule metabolic process//organic substance metabolic process//heterocycle biosynthetic process//nucleobase-containing compound metabolic process//cellular process//RNA biosynthetic process//macromolecule biosynthetic process//nitrogen compound metabolic process//biological_process//metabolic process//gene expression//cellular aromatic compound metaboli…	--
TraesCS6A02G053000	integral component of membrane		27519966	27520469
TraesCS6A02G053100	integral component of membrane	Sialyltransferase-like protein 2 [Source:Projected from Arabidopsis thaliana (AT3G48820) UniProtKB/Swiss-Prot;Acc:Q8RY00]	27545663	27549135	biosynthetic process//organic substance biosynthetic process//protein metabolic process//single-organism cellular process//carbohydrate derivative biosynthetic process//macromolecule modification//carbohydrate derivative metabolic process//macromolecule glycosylation//carbohydrate metabolic process//primary metabolic process//protein glycosylation//cellular macromolecule biosynthetic process//cel…	phospholipid binding//catalytic activity//anion binding//ion binding//molecular_function//binding//transferase activity//sialyltransferase activity//lipid binding//transferase activity, transferring glycosyl groups
TraesCS6A02G053200			27631813	27632904	single-organism cellular process//behavior//biological regulation//cellular response to stimulus//cell communication//signaling//regulation of biological process//neuropeptide signaling pathway//feeding behavior//single organism signaling//response to stimulus//signal transduction//biological_process//cellular process//single-organism process//regulation of cellular process//G-protein coupled rec…	--
TraesCS6A02G053300			27649382	27650480
TraesCS6A02G053400			27699964	27700411
TraesCS6A02G053500			27745569	27746408
TraesCS6A02G053600			27747930	27748563	organic substance biosynthetic process//aromatic compound biosynthetic process//cellular nitrogen compound biosynthetic process//metabolic process//cellular nitrogen compound metabolic process//heterocycle metabolic process//transcription, DNA-templated//cellular macromolecule metabolic process//cellular metabolic process//biological_process//macromolecule biosynthetic process//cellular process//…	catalytic activity//DNA binding//nucleic acid binding//transferase activity, transferring phosphorus-containing groups//DNA polymerase activity//molecular_function//nucleotidyltransferase activity//binding//DNA-directed DNA polymerase activity//transferase activity//organic cyclic compound binding//heterocyclic compound binding
TraesCS6A02G053700			27765272	27766350
TraesCS6A02G053800	DNA-binding transcription factor activity	AT-hook motif nuclear-localized protein [Source:UniProtKB/TrEMBL;Acc:A0A1D6AH67]	27772053	27774258
TraesCS6A02G053900	GTP binding	P-loop containing nucleoside triphosphate hydrolases superfamily protein [Source:Projected from Arabidopsis thaliana (AT1G80770) TAIR;Acc:AT1G80770]	27780385	27788219	biological_process//metal ion transport//transition metal ion transport//single-organism process//single-organism localization//transport//ferrous iron transport//iron ion transport//ion transport//cation transport//divalent metal ion transport//divalent inorganic cation transport//single-organism transport//localization//establishment of localization	iron ion transmembrane transporter activity//ribonucleoside binding//metal ion transmembrane transporter activity//divalent inorganic cation transmembrane transporter activity//nucleotide binding//inorganic cation transmembrane transporter activity//small molecule binding//molecular_function//purine nucleotide binding//ion transmembrane transporter activity//ion binding//carbohydrate derivative b…
TraesCS6A02G054000	carbohydrate binding		28012902	28018463	protein modification process//macromolecule metabolic process//phosphorus metabolic process//protein phosphorylation//organic substance metabolic process//protein metabolic process//macromolecule modification//primary metabolic process//cellular protein metabolic process//cellular protein modification process//metabolic process//cellular metabolic process//phosphate-containing compound metabolic …	transferase activity//adenyl ribonucleotide binding//organic cyclic compound binding//purine ribonucleoside binding//nucleoside binding//heterocyclic compound binding//nucleoside phosphate binding//anion binding//protein kinase activity//ATP binding//purine ribonucleotide binding//binding//nucleotide binding//phosphotransferase activity, alcohol group as acceptor//kinase activity//ribonucleoside …
TraesCS6A02G054100	protein binding		28257437	28258672	--	molecular_function//binding//protein binding
TraesCS6A02G054200			28280497	28284769	single-organism cellular process//microtubule cytoskeleton organization//single-organism organelle organization//cytokinesis//cell cycle process//cytoskeleton organization//cellular component organization or biogenesis//cell division//cellular component organization//single-organism process//cell cycle//cellular process//biological_process//organelle organization//microtubule-based process	macromolecular complex binding//microtubule binding//protein complex binding//binding//cytoskeletal protein binding//molecular_function//protein binding//tubulin binding
TraesCS6A02G054300	protein binding		28316424	28319228	regulation of tube size//single-multicellular organism process//system process//regulation of blood vessel size//blood circulation//regulation of anatomical structure size//vascular process in circulatory system//biological_process//single-organism process//vasoconstriction//regulation of system process//circulatory system process//regulation of biological quality//biological regulation//regulati…	catalytic activity//transferase activity, transferring phosphorus-containing groups//molecular_function//kinase activity//binding//transferase activity//protein binding
TraesCS6A02G054400			28325152	28328603	--	neuropeptide hormone activity//molecular_function//neurohypophyseal hormone activity//hormone activity//receptor binding//binding//protein binding
TraesCS6A02G054500	integral component of membrane		28410489	28412881	phosphorus metabolic process//protein modification process//macromolecule metabolic process//protein phosphorylation//organic substance metabolic process//macromolecule modification//protein metabolic process//cellular protein metabolic process//cellular protein modification process//primary metabolic process//metabolic process//cellular process//biological_process//cellular metabolic process//ph…	polysaccharide binding//calcium ion binding//organic cyclic compound binding//adenyl ribonucleotide binding//transferase activity//protein binding//heterocyclic compound binding//nucleoside binding//pattern binding//purine ribonucleoside binding//protein kinase activity//metal ion binding//nucleoside phosphate binding//anion binding//binding//ATP binding//purine ribonucleotide binding//phosphotra…
TraesCS6A02G054600	ADP binding		28426753	28427457	--	purine ribonucleotide binding//binding//nucleoside phosphate binding//anion binding//purine ribonucleoside binding//nucleoside binding//heterocyclic compound binding//adenyl ribonucleotide binding//organic cyclic compound binding//molecular_function//small molecule binding//ribonucleotide binding//purine nucleoside binding//carbohydrate derivative binding//ion binding//purine nucleotide binding//…
TraesCS6A02G054700			28427529	28428242	carbohydrate transport//single-organism localization//biological_process//single-organism process//transport//single-organism transport//localization//establishment of localization//phosphoenolpyruvate-dependent sugar phosphotransferase system//organic substance transport	--
TraesCS6A02G054800			28430207	28430666
TraesCS6A02G054900			28431919	28432550
TraesCS6A02G055000	DNA binding	Histone H4 [Source:UniProtKB/TrEMBL;Acc:A0A077RYQ1]	28640968	28641532	nucleobase-containing compound biosynthetic process//organic cyclic compound metabolic process//organic substance biosynthetic process//RNA metabolic process//biosynthetic process//cellular nitrogen compound biosynthetic process//nucleic acid metabolic process//organic cyclic compound biosynthetic process//aromatic compound biosynthetic process//primary metabolic process//cellular macromolecule b…	nucleic acid binding//DNA binding//binding//molecular_function//organic cyclic compound binding//heterocyclic compound binding
TraesCS6A02G055100	integral component of membrane		28643671	28644597	biological_process//cellular process//single-organism process//cellular component organization//single-organism localization//cellular protein complex assembly//metabolic process//transport//macromolecular complex assembly//cellular macromolecular complex assembly//iron coordination entity transport//cellular component biogenesis//cofactor transport//protein complex subunit organization//organic …	zinc ion binding//cation binding//peptidase activity//ubiquitin-like protein transferase activity//molecular_function//ion binding//transition metal ion binding//metalloendopeptidase activity//catalytic activity//ubiquitin-protein transferase activity//transferase activity//endopeptidase activity//protein binding//metallopeptidase activity//hydrolase activity//binding//peptidase activity, acting …
TraesCS6A02G055200	DNA binding	Histone H4 [Source:UniProtKB/TrEMBL;Acc:A0A077RYQ1]	28666035	28666585	primary metabolic process//cellular macromolecule biosynthetic process//nucleic acid metabolic process//organic cyclic compound biosynthetic process//RNA metabolic process//biosynthetic process//organic cyclic compound metabolic process//nucleobase-containing compound biosynthetic process//organic substance metabolic process//DNA-templated transcription, initiation//nitrogen compound metabolic pr…	binding//heterocyclic compound binding//organic cyclic compound binding//molecular_function//DNA binding//nucleic acid binding
TraesCS6A02G055300	carbohydrate metabolic process		29073308	29077454	single-organism process//cellular process//macromolecule biosynthetic process//metal ion transport//biological_process//cellular metabolic process//monovalent inorganic cation transport//single-organism localization//cellular macromolecule metabolic process//regulation of nucleobase-containing compound metabolic process//regulation of cellular process//regulation of macromolecule metabolic proces…	transcription factor activity, direct ligand regulated sequence-specific DNA binding//transcription factor activity, sequence-specific DNA binding//lipid binding//S-methyltransferase activity//signal transducer activity//5-methyl-5,6,7,8-tetrahydromethanopterin-dependent methyltransferase activity//molecular_function//transferase activity, transferring one-carbon groups//molecular transducer acti…
TraesCS6A02G055400	DNA binding	Histone H4 variant TH011 [Source:UniProtKB/Swiss-Prot;Acc:P62785]	29081896	29082554	DNA-templated transcription, initiation//organic substance metabolic process//nucleobase-containing compound metabolic process//heterocycle biosynthetic process//nitrogen compound metabolic process//RNA biosynthetic process//cellular aromatic compound metabolic process//gene expression//macromolecule metabolic process//nucleic acid-templated transcription//cellular biosynthetic process//cellular …	heterocyclic compound binding//organic cyclic compound binding//binding//molecular_function//DNA binding//nucleic acid binding
TraesCS6A02G055500			29090065	29090367	--	zinc ion binding//cation binding//ion binding//transition metal ion binding//molecular_function//metal ion binding//binding
TraesCS6A02G055600	lipid metabolic process		29331838	29333517	primary metabolic process//organic substance metabolic process//lipid metabolic process//single-organism metabolic process//biological_process//single-organism process//metabolic process	transferase activity, transferring acyl groups//O-acyltransferase activity//transferase activity//molecular_function//catalytic activity//transferase activity, transferring acyl groups other than amino-acyl groups
TraesCS6A02G055700	oxidoreductase activity		29364895	29366242	oxidation-reduction process//single-organism metabolic process//biological_process//single-organism process//metabolic process	oxidoreductase activity//molecular_function//catalytic activity
TraesCS6A02G055800			29372582	29374778
TraesCS6A02G055900			29490977	29491351	nucleic acid-templated transcription//regulation of biological process//cellular biosynthetic process//gene expression//regulation of cellular macromolecule biosynthetic process//negative regulation of cellular metabolic process//negative regulation of biological process//negative regulation of RNA biosynthetic process//cellular aromatic compound metabolic process//macromolecular complex subunit …	organic cyclic compound binding//heterocyclic compound binding//binding//nucleic acid binding//DNA binding//molecular_function
TraesCS6A02G056000	protein binding		29495944	29498264	--	protein binding//binding//molecular_function
TraesCS6A02G056100			29578317	29579442
TraesCS6A02G056200	ADP binding		29606797	29610901	regulation of biological process//signaling//single organism signaling//intracellular signal transduction//single-organism cellular process//cell communication//cellular response to stimulus//biological regulation//signal transduction//regulation of cellular process//single-organism process//cellular process//biological_process//response to stimulus	protein binding//nucleoside-triphosphatase activity//adenyl ribonucleotide binding//organic cyclic compound binding//ATPase activity//purine ribonucleoside binding//heterocyclic compound binding//GTP binding//nucleoside binding//nucleoside phosphate binding//anion binding//hydrolase activity, acting on acid anhydrides//ATP binding//purine ribonucleotide binding//hydrolase activity, acting on acid…
TraesCS6A02G056300	ATP binding		29613455	29616887	macromolecule metabolic process//protein modification process//phosphorus metabolic process//organic substance metabolic process//proteolysis//protein phosphorylation//protein metabolic process//macromolecule modification//primary metabolic process//cellular protein metabolic process//cellular protein modification process//metabolic process//cellular macromolecule metabolic process//phosphate-con…	transferase activity//protein binding//adenyl ribonucleotide binding//organic cyclic compound binding//purine ribonucleoside binding//carboxypeptidase activity//heterocyclic compound binding//nucleoside binding//nucleoside phosphate binding//anion binding//protein kinase activity//peptidase activity, acting on L-amino acid peptides//ATP binding//purine ribonucleotide binding//binding//hydrolase a…
TraesCS6A02G056400	response to auxin		29692622	29692933	response to auxin//response to organic substance//biosynthetic process//biological_process//metabolic process//response to hormone//response to stimulus//response to chemical//response to endogenous stimulus	transferase activity//molecular_function//catalytic activity
TraesCS6A02G056500	integral component of membrane		29783665	29787010	establishment of localization//localization//transport//biological_process	transporter activity//molecular_function
TraesCS6A02G056600	response to auxin		29795795	29796100	biological_process//response to hormone//metabolic process//response to chemical//response to stimulus//response to endogenous stimulus//response to auxin//biosynthetic process//response to organic substance	molecular_function//catalytic activity//transferase activity
TraesCS6A02G056700	protein binding		29805570	29806745	--	protein binding//binding//molecular_function
TraesCS6A02G056800			29877038	29879453	RNA metabolic process//biosynthetic process//organic cyclic compound metabolic process//regulation of cellular metabolic process//regulation of cellular biosynthetic process//regulation of nucleic acid-templated transcription//nucleobase-containing compound biosynthetic process//primary metabolic process//regulation of nitrogen compound metabolic process//cellular macromolecule biosynthetic proce…	metal ion binding//binding//nucleic acid binding transcription factor activity//organic cyclic compound binding//heterocyclic compound binding//transition metal ion binding//DNA binding//ion binding//nucleic acid binding//molecular_function//cation binding//transcription factor activity, sequence-specific DNA binding//copper ion binding
TraesCS6A02G056900	ADP binding		29879702	29881381	tRNA threonylcarbamoyladenosine metabolic process//nitrogen compound metabolic process//nucleobase-containing compound metabolic process//organic substance metabolic process//cellular biosynthetic process//DNA repair//macromolecule metabolic process//DNA metabolic process//tRNA threonylcarbamoyladenosine modification//gene expression//cellular aromatic compound metabolic process//cellular respons…	DNA helicase activity//heterocyclic compound binding//nucleoside binding//purine ribonucleoside binding//nucleoside-triphosphatase activity//RNA binding//adenyl ribonucleotide binding//organic cyclic compound binding//RNA helicase activity//binding//hydrolase activity//ATP binding//purine ribonucleotide binding//hydrolase activity, acting on acid anhydrides, in phosphorus-containing anhydrides//h…
TraesCS6A02G057000	protein binding		29967087	29969466	--	binding//protein binding//molecular_function
TraesCS6A02G057100	protein binding		30032329	30036467	--	molecular_function//binding//protein binding
TraesCS6A02G057200	protein binding		30038592	30041847	--	molecular_function//binding//protein binding
TraesCS6A02G057300			30134525	30136832
TraesCS6A02G057400	DNA binding		30190380	30191252	nucleobase-containing compound biosynthetic process//regulation of nucleic acid-templated transcription//regulation of cellular biosynthetic process//regulation of cellular metabolic process//organic cyclic compound metabolic process//biosynthetic process//RNA metabolic process//organic cyclic compound biosynthetic process//regulation of metabolic process//biological regulation//nucleic acid meta…	binding//organic cyclic compound binding//heterocyclic compound binding//nucleic acid binding//DNA binding//molecular_function
TraesCS6A02G057500	protein binding		30418750	30421647	--	molecular_function//hormone activity//receptor binding//binding//protein binding
TraesCS6A02G057600	protein binding		30422571	30426592	organic substance biosynthetic process//cellular nitrogen compound metabolic process//metabolic process//heterocycle metabolic process//cellular metabolic process//cellular macromolecule metabolic process//cellular process//macromolecule biosynthetic process//biological_process//organic cyclic compound metabolic process//biosynthetic process//DNA replication//primary metabolic process//cellular m…	catalytic activity//carbohydrate derivative binding//DNA polymerase activity//transferase activity, transferring phosphorus-containing groups//molecular_function//small molecule binding//nucleotidyltransferase activity//DNA-directed DNA polymerase activity//binding//transferase activity//protein binding//organic cyclic compound binding//heterocyclic compound binding//nucleoside binding
TraesCS6A02G057700	nucleic acid binding		30431460	30435352	--	nucleic acid binding//molecular_function//organic cyclic compound binding//RNA binding//heterocyclic compound binding//binding
TraesCS6A02G057800	protein binding		30455082	30458616	--	protein binding//binding//molecular_function
TraesCS6A02G057900			30460908	30468043	primary metabolic process//protein metabolic process//organic substance metabolic process//proteolysis//macromolecule metabolic process//biological_process//metabolic process	--
TraesCS6A02G058000	regulation of transcription, DNA-templated		30555854	30560669	cellular biosynthetic process//regulation of biological process//DNA repair//nucleic acid-templated transcription//macromolecule metabolic process//DNA metabolic process//cellular aromatic compound metabolic process//regulation of cellular macromolecule biosynthetic process//gene expression//nitrogen compound metabolic process//RNA biosynthetic process//heterocycle biosynthetic process//nucleobas…	adenyl ribonucleotide binding//organic cyclic compound binding//nucleoside-triphosphatase activity//DNA beta-glucosyltransferase activity//transferase activity//DNA helicase activity//transferase activity, transferring glycosyl groups//nucleoside binding//heterocyclic compound binding//purine ribonucleoside binding//hydrolase activity, acting on acid anhydrides//nucleoside phosphate binding//gluc…
TraesCS6A02G058100	protein binding		30715994	30718541	--	protein binding//binding//molecular_function
TraesCS6A02G058200	calcium-dependent phospholipid binding		30722007	30728710	--	binding//protein binding//molecular_function
TraesCS6A02G058300	copper ion binding		30795736	30798579	oxidation-reduction process//metabolic process//single-organism process//biological_process//single-organism metabolic process	metal ion binding//binding//oxidoreductase activity//transition metal ion binding//catalytic activity//ion binding//molecular_function//cation binding//copper ion binding
TraesCS6A02G058400	heme binding		30867398	30869058	biological_process//single-organism metabolic process//single-organism process//metabolic process//oxidation-reduction process	heterocyclic compound binding//heme binding//organic cyclic compound binding//oxidoreductase activity, acting on paired donors, with incorporation or reduction of molecular oxygen//tetrapyrrole binding//oxidoreductase activity//binding//metal ion binding//cation binding//molecular_function//iron ion binding//catalytic activity//transition metal ion binding//ion binding
TraesCS6A02G058500	integral component of membrane		30873143	30876811	metabolic process//cellular process//biological_process//cellular metabolic process//phosphate-containing compound metabolic process//cellular macromolecule metabolic process//phosphorylation//phosphorus metabolic process//protein modification process//macromolecule metabolic process//protein phosphorylation//organic substance metabolic process//macromolecule modification//protein metabolic proce…	phosphotransferase activity, alcohol group as acceptor//nucleotide binding//adenyl nucleotide binding//ribonucleoside binding//kinase activity//transferase activity, transferring phosphorus-containing groups//purine nucleotide binding//ion binding//carbohydrate derivative binding//carbohydrate binding//catalytic activity//purine ribonucleoside triphosphate binding//ribonucleotide binding//purine …
TraesCS6A02G058600	integral component of membrane		30882034	30885093	--	protein binding//binding//molecular_function
TraesCS6A02G058700			31034388	31036808
TraesCS6A02G058800			31118531	31119008
TraesCS6A02G058900	protein binding		31159827	31163606	nucleobase-containing compound biosynthetic process//regulation of nucleic acid-templated transcription//regulation of cellular metabolic process//regulation of cellular biosynthetic process//regulation of transcription from RNA polymerase II promoter//biosynthetic process//RNA metabolic process//DNA-templated transcription, elongation//organic cyclic compound metabolic process//organic cyclic co…	binding//organic cyclic compound binding//protein binding//heterocyclic compound binding//nucleic acid binding//DNA binding//molecular_function
TraesCS6A02G059000	DNA binding	Histone H4 [Source:UniProtKB/TrEMBL;Acc:A0A077RYQ1]	31263990	31264530	organic cyclic compound biosynthetic process//nucleic acid metabolic process//cellular macromolecule biosynthetic process//primary metabolic process//nucleobase-containing compound biosynthetic process//organic cyclic compound metabolic process//biosynthetic process//RNA metabolic process//heterocycle biosynthetic process//nucleobase-containing compound metabolic process//RNA biosynthetic process…	binding//heterocyclic compound binding//organic cyclic compound binding//molecular_function//nucleic acid binding//DNA binding
TraesCS6A02G059100	integral component of membrane		31351924	31354711	--	binding//protein binding//molecular_function
TraesCS6A02G059200	integral component of membrane		31354995	31359640	organic substance biosynthetic process//organonitrogen compound biosynthetic process//cellular nitrogen compound biosynthetic process//cellular nitrogen compound metabolic process//metabolic process//cellular macromolecule metabolic process//cellular metabolic process//amide biosynthetic process//biological_process//macromolecule biosynthetic process//cellular process//cellular amide metabolic pr…	transition metal ion binding//catalytic activity//ion binding//molecular_function//metallocarboxypeptidase activity//exopeptidase activity//cation binding//peptidase activity//zinc ion binding//metal ion binding//peptidase activity, acting on L-amino acid peptides//metalloexopeptidase activity//hydrolase activity//binding//metallopeptidase activity//carboxypeptidase activity
TraesCS6A02G059300	transferase activity, transferring hexosyl groups		31363032	31364871	metabolic process//biological_process	transferase activity//transferase activity, transferring glycosyl groups//transferase activity, transferring hexosyl groups//catalytic activity//molecular_function
TraesCS6A02G059400			31367678	31369870	metabolic process//biological_process	catalytic activity//nuclease activity//molecular_function//ribonuclease activity//hydrolase activity, acting on ester bonds
TraesCS6A02G059500	spindle assembly	AUGMIN subunit 4 [Source:Projected from Arabidopsis thaliana (AT1G50710) UniProtKB/Swiss-Prot;Acc:Q8GYM3]	31370793	31374537	macromolecular complex subunit organization//cellular component assembly//microtubule-based process//cell cycle//protein complex subunit organization//cell cycle process//single-organism cellular process//microtubule cytoskeleton organization//protein complex biogenesis//cellular component organization or biogenesis//protein complex assembly//cytoskeleton organization//spindle organization//metab…	oxidoreductase activity, acting on paired donors, with incorporation or reduction of molecular oxygen, reduced pteridine as one donor, and incorporation of one atom of oxygen//oxidoreductase activity, acting on paired donors, with incorporation or reduction of molecular oxygen//monooxygenase activity//oxidoreductase activity//catalytic activity//molecular_function
TraesCS6A02G059600	glutathione metabolic process		31380684	31383393	--	protein binding//binding//molecular_function
TraesCS6A02G059700	transferase activity, transferring hexosyl groups		31390390	31392080	biological_process//metabolic process	molecular_function//catalytic activity//transferase activity, transferring hexosyl groups//transferase activity, transferring glycosyl groups//transferase activity
TraesCS6A02G059800	response to water		31583535	31584464	response to abiotic stimulus//response to water//response to inorganic substance//biological_process//response to acid chemical//response to chemical//response to oxygen-containing compound//response to stimulus//response to stress	--
TraesCS6A02G059900			31586959	31588160
TraesCS6A02G060000			31593934	31594882
TraesCS6A02G060100			31635603	31636516
TraesCS6A02G060200	protein binding		31743074	31745533	--	zinc ion binding//cation binding//ion binding//transition metal ion binding//molecular_function//protein binding//metal ion binding//binding
TraesCS6A02G060300			31750275	31755172
TraesCS6A02G060400			32228351	32229550	--	molecular_function//protein binding//binding
TraesCS6A02G060500			32250360	32251610
TraesCS6A02G060600	transcription, DNA-templated		32530364	32534197	multicellular organismal process//positive regulation of cytokine production//nucleobase-containing compound metabolic process//regulation of gene expression//regulation of multicellular organismal process//heterocycle biosynthetic process//lipid storage//single-organism process//positive regulation of cell proliferation//RNA biosynthetic process//cellular process//positive regulation of biologic…	adenyl nucleotide binding//nucleoside binding//heterocyclic compound binding//ribonucleoside binding//purine ribonucleoside binding//adenyl ribonucleotide binding//organic cyclic compound binding//nucleotide binding//small molecule binding//binding//purine ribonucleotide binding//molecular_function//ATP binding//purine nucleotide binding//carbohydrate derivative binding//ion binding//anion bindin…
TraesCS6A02G060700	hydrolase activity, hydrolyzing O-glycosyl compounds	Fructan 1-exohydrolase w1 [Source:UniProtKB/Swiss-Prot;Acc:Q84PN8]	32658028	32662149
TraesCS6A02G060800	hydrolase activity, hydrolyzing O-glycosyl compounds		32667678	32671250
TraesCS6A02G060900			32739398	32744163	signal transduction//regulation of cellular process//G-protein coupled receptor signaling pathway//cellular process//single-organism process//biological_process//response to stimulus//autophagy//signaling//regulation of biological process//single organism signaling//single-organism cellular process//cellular response to stimulus//cell communication//biological regulation	nucleotide binding//signal transducer activity//molecular transducer activity//G-protein coupled receptor activity//molecular_function//small molecule binding//transmembrane signaling receptor activity//organic cyclic compound binding//receptor activity//heterocyclic compound binding//nucleoside phosphate binding//signaling receptor activity//binding
TraesCS6A02G061000			32795043	32796994	regulation of biosynthetic process//cellular nitrogen compound biosynthetic process//aromatic compound biosynthetic process//organic substance biosynthetic process//regulation of primary metabolic process//cellular metabolic process//regulation of nucleobase-containing compound metabolic process//cellular macromolecule metabolic process//regulation of cellular process//cellular process//biologica…	molecular_function//DNA binding//macromolecular complex binding//nucleic acid binding//binding//heterocyclic compound binding//chromatin binding//organic cyclic compound binding
TraesCS6A02G061100			32809546	32814230
TraesCS6A02G061200	integral component of membrane		32897729	32900823	regulation of RNA metabolic process//cellular protein metabolic process//organic cyclic compound biosynthetic process//regulation of metabolic process//cellular protein modification process//biological regulation//nucleic acid metabolic process//primary metabolic process//cellular macromolecule biosynthetic process//regulation of nitrogen compound metabolic process//macromolecule modification//re…	binding//ATP binding//purine ribonucleotide binding//protein kinase activity//metal ion binding//nucleoside phosphate binding//anion binding//nucleoside binding//heterocyclic compound binding//pattern binding//purine ribonucleoside binding//calcium ion binding//polysaccharide binding//organic cyclic compound binding//adenyl ribonucleotide binding//transferase activity//small molecule binding//mol…
TraesCS6A02G061300	DNA binding	Histone H4 variant TH011 [Source:UniProtKB/Swiss-Prot;Acc:P62785]	32913020	32913628	nucleic acid metabolic process//organic cyclic compound biosynthetic process//primary metabolic process//cellular macromolecule biosynthetic process//nucleobase-containing compound biosynthetic process//organic cyclic compound metabolic process//RNA metabolic process//biosynthetic process//RNA biosynthetic process//nitrogen compound metabolic process//nucleobase-containing compound metabolic proc…	binding//heterocyclic compound binding//organic cyclic compound binding//molecular_function//nucleic acid binding//DNA binding
TraesCS6A02G061400	DNA binding		32919378	32920249	single-organism cellular process//cellular component organization or biogenesis//chromosome condensation//DNA conformation change//single-organism organelle organization//DNA packaging//cellular component organization//cellular process//single-organism process//biological_process//organelle organization//chromosome organization	binding//organic cyclic compound binding//heterocyclic compound binding//nucleic acid binding//DNA binding//molecular_function
TraesCS6A02G061500	nucleus	Histone H3 [Source:UniProtKB/TrEMBL;Acc:A0A077RTJ8]	33001500	33002199	--	DNA binding//nucleic acid binding//molecular_function//binding//organic cyclic compound binding//heterocyclic compound binding
TraesCS6A02G061600	DNA binding	Histone H4 [Source:UniProtKB/TrEMBL;Acc:A0A077RYQ1]	33008103	33008662	RNA metabolic process//biosynthetic process//organic cyclic compound metabolic process//nucleobase-containing compound biosynthetic process//cellular macromolecule biosynthetic process//primary metabolic process//nucleic acid metabolic process//organic cyclic compound biosynthetic process//cellular aromatic compound metabolic process//gene expression//macromolecule metabolic process//nucleic acid…	binding//organic cyclic compound binding//heterocyclic compound binding//DNA binding//nucleic acid binding//molecular_function
TraesCS6A02G061700	nucleus	Histone H2A [Source:UniProtKB/TrEMBL;Acc:W5GF23]	33010713	33011535	--	DNA binding//nucleic acid binding//molecular_function//binding//organic cyclic compound binding//heterocyclic compound binding
TraesCS6A02G061800			33012501	33024837
TraesCS6A02G061900			33019570	33022433	phosphorylation//biological_process//cellular process//phosphate-containing compound metabolic process//cellular macromolecule metabolic process//cellular metabolic process//metabolic process//cellular protein modification process//cellular protein metabolic process//primary metabolic process//macromolecule modification//protein metabolic process//organic substance metabolic process//protein phos…	small molecule binding//molecular_function//purine nucleotide binding//transferase activity, transferring phosphorus-containing groups//ion binding//carbohydrate derivative binding//catalytic activity//purine ribonucleoside triphosphate binding//ribonucleotide binding//purine nucleoside binding//adenyl nucleotide binding//ribonucleoside binding//kinase activity//cation binding//phosphotransferase…
TraesCS6A02G062000	protein binding		33184186	33188507	--	molecular_function//protein binding//binding
TraesCS6A02G062100	protein binding		33222812	33224472	--	molecular_function//binding//protein binding
TraesCS6A02G062200	protein binding		33255092	33261153	--	protein binding//binding//molecular_function
TraesCS6A02G062300	catalytic activity		33292237	33298252	positive regulation of cellular metabolic process//positive regulation of transcription from RNA polymerase II promoter//regulation of primary metabolic process//organic substance biosynthetic process//aromatic compound biosynthetic process//regulation of transcription elongation from RNA polymerase II promoter//cellular nitrogen compound biosynthetic process//regulation of biosynthetic process//…	nucleic acid binding//transferase activity, transferring phosphorus-containing groups//catalytic activity//DNA binding//molecular_function//nucleotidyltransferase activity//binding//DNA-directed RNA polymerase activity//organic cyclic compound binding//RNA polymerase activity//transferase activity//heterocyclic compound binding
TraesCS6A02G062400			33403605	33403848
TraesCS6A02G062500	protein binding		33529849	33534217	--	molecular_function//binding//protein binding
TraesCS6A02G062600	nucleus	Histone H2A [Source:UniProtKB/TrEMBL;Acc:W5GCV3]	33534734	33535752	--	binding//heterocyclic compound binding//organic cyclic compound binding//molecular_function//nucleic acid binding//DNA binding
TraesCS6A02G062700	integral component of membrane	Potassium transporter [Source:UniProtKB/TrEMBL;Acc:W5GC80]	33539763	33543179	inorganic cation transmembrane transport//cellular potassium ion transport//transport//single-organism localization//monovalent inorganic cation transport//potassium ion transport//cation transmembrane transport//inorganic ion transmembrane transport//metal ion transport//biological_process//cellular process//single-organism process//transmembrane transport//potassium ion transmembrane transport/…	inorganic cation transmembrane transporter activity//transferase activity//transporter activity//prenyltransferase activity//substrate-specific transmembrane transporter activity//metal ion transmembrane transporter activity//transferase activity, transferring alkyl or aryl (other than methyl) groups//cation transmembrane transporter activity//catalytic activity//substrate-specific transporter ac…
TraesCS6A02G062800	DNA binding	Histone H4 [Source:UniProtKB/TrEMBL;Acc:A0A077RYQ1]	33548045	33548640	macromolecule metabolic process//gene expression//cellular aromatic compound metabolic process//cellular biosynthetic process//nucleic acid-templated transcription//organic substance metabolic process//DNA-templated transcription, initiation//RNA biosynthetic process//nitrogen compound metabolic process//heterocycle biosynthetic process//nucleobase-containing compound metabolic process//organic c…	organic cyclic compound binding//heterocyclic compound binding//binding//DNA binding//nucleic acid binding//molecular_function
TraesCS6A02G062900	protein binding		33552300	33553448	--	binding//protein binding//molecular_function
TraesCS6A02G063000	integral component of membrane	Potassium transporter [Source:UniProtKB/TrEMBL;Acc:A0A1D6AJV7]	33582742	33586036	establishment of localization//localization//single-organism cellular process//ion transmembrane transport//single-organism transport//transmembrane transport//potassium ion transport//potassium ion transmembrane transport//ion transport//cation transport//transport//cellular potassium ion transport//inorganic cation transmembrane transport//cellular process//single-organism process//metal ion tr…	potassium ion transmembrane transporter activity//substrate-specific transporter activity//transmembrane transporter activity//substrate-specific transmembrane transporter activity//transporter activity//cation transmembrane transporter activity//ion transmembrane transporter activity//molecular_function//monovalent inorganic cation transmembrane transporter activity//metal ion transmembrane tran…
TraesCS6A02G063100	DNA binding	Histone H4 variant TH011 [Source:UniProtKB/Swiss-Prot;Acc:P62785]	33949212	33949820	organic cyclic compound biosynthetic process//nucleic acid metabolic process//cellular macromolecule biosynthetic process//primary metabolic process//nucleobase-containing compound biosynthetic process//biosynthetic process//RNA metabolic process//organic cyclic compound metabolic process//heterocycle biosynthetic process//nucleobase-containing compound metabolic process//nitrogen compound metabo…	binding//heterocyclic compound binding//organic cyclic compound binding//molecular_function//nucleic acid binding//DNA binding
TraesCS6A02G063200	ribose-5-phosphate isomerase activity		33952629	33953613	organic cyclic compound metabolic process//small molecule metabolic process//single-organism cellular process//coenzyme metabolic process//primary metabolic process//ribose phosphate metabolic process//organonitrogen compound metabolic process//nucleobase-containing small molecule metabolic process//cellular aromatic compound metabolic process//cellular aldehyde metabolic process//phosphorus meta…	intramolecular oxidoreductase activity, interconverting aldoses and ketoses//ribose-5-phosphate isomerase activity//catalytic activity//intramolecular oxidoreductase activity//isomerase activity//molecular_function
TraesCS6A02G063300	ATP binding		33954095	33958001	phosphorylation//cellular process//biological_process//cellular metabolic process//cellular macromolecule metabolic process//phosphate-containing compound metabolic process//metabolic process//cellular protein modification process//cellular protein metabolic process//primary metabolic process//macromolecule modification//protein metabolic process//protein phosphorylation//organic substance metabo…	small molecule binding//molecular_function//transferase activity, transferring phosphorus-containing groups//purine nucleotide binding//ion binding//carbohydrate derivative binding//catalytic activity//purine nucleoside binding//purine ribonucleoside triphosphate binding//ribonucleotide binding//adenyl nucleotide binding//ribonucleoside binding//kinase activity//phosphotransferase activity, alcoh…
TraesCS6A02G063400	nucleus	Histone H3 [Source:UniProtKB/TrEMBL;Acc:A0A077RTJ8]	33963498	33964255	--	heterocyclic compound binding//organic cyclic compound binding//molecular_function//binding//DNA binding//nucleic acid binding
TraesCS6A02G063500			33967760	33970198
TraesCS6A02G063600	protein binding		34009203	34013942	--	binding//molecular_function//protein binding
TraesCS6A02G063700	protein binding		34029127	34033068	--	binding//protein binding//molecular_function
TraesCS6A02G063800			34039340	34039600
TraesCS6A02G063900			34070738	34071396
TraesCS6A02G064000	protein binding		34177996	34181070	--	protein binding//binding//molecular_function
TraesCS6A02G064100			34272396	34272878
TraesCS6A02G064200			34274298	34275216	cell communication//primary metabolic process//cellular response to steroid hormone stimulus//regulation of nitrogen compound metabolic process//cellular response to stimulus//cellular macromolecule biosynthetic process//regulation of RNA metabolic process//cellular response to endogenous stimulus//biological regulation//nucleic acid metabolic process//intracellular steroid hormone receptor signa…	tetrapyrrole binding//binding//metal ion binding//glucocorticoid receptor activity//signaling receptor activity//steroid hormone receptor activity//electron carrier activity//heterocyclic compound binding//transferase activity//methyltransferase activity//heme binding//receptor activity//organic cyclic compound binding//steroid binding//molecular_function//iron ion binding//transition metal ion b…
TraesCS6A02G064300			34277120	34277961	RNA metabolic process//response to organic substance//biosynthetic process//organic cyclic compound metabolic process//response to glucocorticoid//regulation of cellular metabolic process//cellular response to hormone stimulus//regulation of cellular biosynthetic process//single-organism cellular process//regulation of nucleic acid-templated transcription//hormone-mediated signaling pathway//nucl…	glucocorticoid receptor activity//signaling receptor activity//steroid hormone receptor activity//binding//receptor activity//organic cyclic compound binding//steroid binding//heterocyclic compound binding//DNA binding//molecular transducer activity//nucleic acid binding//molecular_function//signal transducer activity//lipid binding
TraesCS6A02G064400			34279279	34279983	--	molecular_function//catalytic activity//isomerase activity
TraesCS6A02G064500			34281106	34282024	cellular macromolecule localization//cellular response to glucocorticoid stimulus//organonitrogen compound biosynthetic process//cellular response to corticosteroid stimulus//organic substance biosynthetic process//corticosteroid receptor signaling pathway//protein localization//regulation of primary metabolic process//response to endogenous stimulus//cellular response to chemical stimulus//respo…	DNA binding//nucleic acid binding//molecular transducer activity//structural constituent of ribosome//molecular_function//signal transducer activity//structural molecule activity//lipid binding//substrate-specific transporter activity//glucocorticoid receptor activity//steroid hormone receptor activity//signaling receptor activity//binding//protein transporter activity//transporter activity//ster…
TraesCS6A02G064600			34283159	34285946	--	catalytic activity//isomerase activity//molecular_function
TraesCS6A02G064700	regulation of transcription, DNA-templated		34302299	34304036	nitrogen compound metabolic process//RNA biosynthetic process//regulation of gene expression//nucleobase-containing compound metabolic process//heterocycle biosynthetic process//organic substance metabolic process//regulation of RNA biosynthetic process//cellular biosynthetic process//regulation of biological process//nucleic acid-templated transcription//DNA repair//macromolecule metabolic proce…	DNA helicase activity//nucleoside binding//heterocyclic compound binding//purine ribonucleoside binding//adenyl ribonucleotide binding//organic cyclic compound binding//nucleoside-triphosphatase activity//hydrolase activity//binding//ATP binding//hydrolase activity, acting on acid anhydrides, in phosphorus-containing anhydrides//purine ribonucleotide binding//hydrolase activity, acting on acid an…
TraesCS6A02G064800					--	metal ion binding//binding//cation binding//ion binding//molecular_function
TraesCS6A02G064900			34389636	34390525	regulation of primary metabolic process//response to endogenous stimulus//corticosteroid receptor signaling pathway//organic substance biosynthetic process//cellular response to corticosteroid stimulus//cellular response to glucocorticoid stimulus//regulation of biosynthetic process//cellular nitrogen compound biosynthetic process//response to chemical//response to lipid//cellular response to lip…	molecular transducer activity//nucleic acid binding//DNA binding//molecular_function//signal transducer activity//lipid binding//signaling receptor activity//steroid hormone receptor activity//glucocorticoid receptor activity//binding//receptor activity//organic cyclic compound binding//steroid binding//heterocyclic compound binding
TraesCS6A02G065000			34391818	34392715	corticosteroid receptor signaling pathway//response to endogenous stimulus//regulation of primary metabolic process//cellular response to glucocorticoid stimulus//cellular response to corticosteroid stimulus//organic substance biosynthetic process//aromatic compound biosynthetic process//cellular response to lipid//response to lipid//response to chemical//cellular nitrogen compound biosynthetic p…	isomerase activity//nucleic acid binding//molecular transducer activity//catalytic activity//DNA binding//molecular_function//signal transducer activity//lipid binding//steroid hormone receptor activity//signaling receptor activity//glucocorticoid receptor activity//binding//steroid binding//organic cyclic compound binding//receptor activity//heterocyclic compound binding
TraesCS6A02G065100
TraesCS6A02G065200	regulation of transcription, DNA-templated		34413082	34414739	macromolecule metabolic process//cellular nitrogen compound metabolic process//metabolic process//regulation of cellular macromolecule biosynthetic process//gene expression//cellular aromatic compound metabolic process//regulation of macromolecule metabolic process//regulation of biological process//transcription, DNA-templated//regulation of transcription, DNA-templated//cellular biosynthetic pr…	organic cyclic compound binding//heterocyclic compound binding//DNA binding//double-stranded DNA binding//nucleic acid binding//molecular_function//binding
TraesCS6A02G065300	protein binding		34689069	34690659	organic substance catabolic process//organic substance metabolic process//lipid catabolic process//single-organism catabolic process//primary metabolic process//metabolic process//lipid metabolic process//single-organism metabolic process//biological_process//single-organism process//catabolic process	calcium ion binding//protein binding//phospholipase activity//metal ion binding//binding//hydrolase activity//hydrolase activity, acting on ester bonds//cation binding//phospholipase A2 activity//lipase activity//ion binding//catalytic activity//molecular_function//carboxylic ester hydrolase activity
TraesCS6A02G065400	nucleic acid binding		34979092	34983010	cellular metabolic process//cellular macromolecule metabolic process//cellular process//biological_process//metabolic process//mRNA metabolic process//cellular nitrogen compound metabolic process//heterocycle metabolic process//nucleobase-containing compound catabolic process//catabolic process//aromatic compound catabolic process//heterocycle catabolic process//organic substance metabolic proces…	cation binding//exonuclease activity, active with either ribo- or deoxyribonucleic acids and producing 5'-phosphomonoesters//hydrolase activity, acting on ester bonds//ribonuclease activity//3'-5'-exoribonuclease activity//molecular_function//nuclease activity//catalytic activity//nucleic acid binding//exoribonuclease activity//ion binding//exonuclease activity//heterocyclic compound binding//exo…
TraesCS6A02G065500	cysteine-type peptidase activity		35110483	35111608	protein metabolic process//primary metabolic process//macromolecule metabolic process//organic substance metabolic process//proteolysis//metabolic process//biological_process	peptidase activity, acting on L-amino acid peptides//cysteine-type peptidase activity//hydrolase activity//cysteine-type endopeptidase activity//endopeptidase activity//catalytic activity//molecular_function//peptidase activity
TraesCS6A02G065600	DNA binding		35143700	35145182	organic substance biosynthetic process//regulation of primary metabolic process//regulation of biosynthetic process//cellular nitrogen compound biosynthetic process//aromatic compound biosynthetic process//cellular nitrogen compound metabolic process//metabolic process//regulation of transcription, DNA-templated//transcription, DNA-templated//regulation of macromolecule metabolic process//regulat…	DNA binding//nucleic acid binding//molecular_function//binding//organic cyclic compound binding//heterocyclic compound binding
TraesCS6A02G065700	DNA binding		35179702	35181878	regulation of primary metabolic process//organic substance biosynthetic process//regulation of biosynthetic process//cellular nitrogen compound biosynthetic process//aromatic compound biosynthetic process//transcription, DNA-templated//regulation of transcription, DNA-templated//regulation of macromolecule metabolic process//regulation of macromolecule biosynthetic process//heterocycle metabolic …	nucleic acid binding//DNA binding//molecular_function//binding//organic cyclic compound binding//heterocyclic compound binding
TraesCS6A02G065800	metal ion binding	Histone-lysine N-methyltransferase ATXR6 [Source:Projected from Arabidopsis thaliana (AT5G24330) UniProtKB/Swiss-Prot;Acc:Q9FNE9]	35185514	35187424	macromolecule modification//peptidyl-glutamic acid carboxylation//protein metabolic process//cellular protein modification process//cellular protein metabolic process//peptidyl-glutamic acid modification//primary metabolic process//protein modification process//macromolecule metabolic process//organic substance metabolic process//protein carboxylation//oxidation-reduction process//metabolic proce…	oxidoreductase activity, acting on a sulfur group of donors, NAD(P) as acceptor//gamma-glutamyl carboxylase activity//oxidoreductase activity//binding//oxidoreductase activity, acting on a sulfur group of donors//protein binding//carbon-carbon lyase activity//oxidoreductase activity, acting on NAD(P)H//catalytic activity//lyase activity//molecular_function//carboxy-lyase activity//protein-disulfi…
TraesCS6A02G065900	calcium ion binding		35254826	35255863	--	binding//metal ion binding//calcium ion binding//molecular_function//ion binding//cation binding
TraesCS6A02G066000	transferase activity		35348053	35352130	menaquinone metabolic process//organic substance biosynthetic process//quinone metabolic process//single-organism biosynthetic process//isoprenoid metabolic process//cellular lipid metabolic process//small molecule biosynthetic process//coenzyme biosynthetic process//menaquinone biosynthetic process//metabolic process//lipid biosynthetic process//cellular metabolic process//cellular process//sing…	--
TraesCS6A02G066100	integral component of membrane		35471465	35472628
TraesCS6A02G066200			35478280	35484242
TraesCS6A02G066300
TraesCS6A02G066400	cytoplasm	Eukaryotic translation initiation factor 3 subunit J [Source:UniProtKB/TrEMBL;Acc:W5GDW8]	35543851	35547043	transmembrane transport//divalent metal ion transport//divalent inorganic cation transport//ion transmembrane transport//single-organism transport//establishment of localization//localization//single-organism cellular process//single-organism process//cellular process//metal ion transport//biological_process//inorganic ion transmembrane transport//cation transmembrane transport//calcium ion trans…	heterocyclic compound binding//cation transmembrane transporter activity//substrate-specific channel activity//RNA binding//organic cyclic compound binding//substrate-specific transmembrane transporter activity//calcium ion transmembrane transporter activity//voltage-gated cation channel activity//transporter activity//voltage-gated channel activity//binding//transmembrane transporter activity//g…
TraesCS6A02G066500			35551951	35552542
TraesCS6A02G066600	protein binding		35559165	35559872
TraesCS6A02G066700	protein binding		35561099	35563612	--	molecular_function//binding//protein binding
TraesCS6A02G066800	regulation of transcription, DNA-templated		35580136	35581719	regulation of macromolecule biosynthetic process//heterocycle metabolic process//regulation of transcription, DNA-templated//transcription, DNA-templated//regulation of macromolecule metabolic process//metabolic process//cellular nitrogen compound metabolic process//biological_process//macromolecule biosynthetic process//cellular process//regulation of cellular process//cellular macromolecule met…	nucleic acid binding//DNA binding//molecular_function//organic cyclic compound binding//heterocyclic compound binding//double-stranded DNA binding//binding
TraesCS6A02G066900	membrane	Protein DETOXIFICATION [Source:UniProtKB/TrEMBL;Acc:A0A1D6AFL0]	35630053	35637447	transmembrane transport//single-organism cellular process//localization//establishment of localization//single-organism transport//transport//single-organism localization//biological_process//single-organism process//cellular process//drug transmembrane transport//response to drug//drug transport//response to stimulus//response to chemical	transporter activity//antiporter activity//active transmembrane transporter activity//drug transmembrane transporter activity//secondary active transmembrane transporter activity//transmembrane transporter activity//drug transporter activity//molecular_function
TraesCS6A02G067000	mRNA binding	UTP:RNA uridylyltransferase 1 [Source:Projected from Arabidopsis thaliana (AT2G45620) UniProtKB/Swiss-Prot;Acc:O64642]	35636903	35640690	--	transferase activity//molecular_function//transferase activity, transferring phosphorus-containing groups//catalytic activity//nucleotidyltransferase activity
TraesCS6A02G067100	nucleus	Histone deacetylase complex subunit SAP18 [Source:Projected from Arabidopsis thaliana (AT2G45640) UniProtKB/TrEMBL;Acc:A0A178VW39]	35642879	35645863
TraesCS6A02G067200	protein binding		35647211	35649085	regulation of macromolecule metabolic process//regulation of translation//regulation of macromolecule biosynthetic process//cellular nitrogen compound metabolic process//metabolic process//translational elongation//cellular process//cellular amide metabolic process//amide biosynthetic process//biological_process//macromolecule biosynthetic process//cellular metabolic process//cellular macromolecu…	nucleotide binding//ribonucleoside binding//ion binding//carbohydrate derivative binding//translation factor activity, RNA binding//nucleic acid binding//purine nucleotide binding//ribonucleotide binding//purine ribonucleoside triphosphate binding//purine nucleoside binding//guanyl nucleotide binding//small molecule binding//molecular_function//RNA binding//organic cyclic compound binding//hetero…
TraesCS6A02G067300	lyase activity		35824296	35827241	metabolic process//biological_process	catalytic activity//ion binding//molecular_function//lyase activity//cation binding//carbon-oxygen lyase activity//metal ion binding//magnesium ion binding//binding//carbon-oxygen lyase activity, acting on phosphates//terpene synthase activity
TraesCS6A02G067400	serine-type endopeptidase inhibitor activity		35929098	35929295	response to wounding//biological_process//response to stress//response to stimulus	endopeptidase regulator activity//molecular function regulator//endopeptidase inhibitor activity//enzyme regulator activity//serine-type endopeptidase inhibitor activity//peptidase inhibitor activity//peptidase regulator activity//molecular_function//enzyme inhibitor activity
TraesCS6A02G067500	lyase activity		35987747	35991180	metabolic process//biological_process	metal ion binding//binding//magnesium ion binding//carbon-oxygen lyase activity, acting on phosphates//terpene synthase activity//ion binding//catalytic activity//lyase activity//molecular_function//carbon-oxygen lyase activity//cation binding
TraesCS6A02G067600	lyase activity		36052710	36056559	metabolic process//biological_process	ion binding//catalytic activity//lyase activity//molecular_function//carbon-oxygen lyase activity//cation binding//metal ion binding//magnesium ion binding//binding//carbon-oxygen lyase activity, acting on phosphates//protein binding//terpene synthase activity
TraesCS6A02G067700	lyase activity		36105754	36110655	metabolic process//biological_process	ion binding//catalytic activity//lyase activity//molecular_function//cation binding//carbon-oxygen lyase activity//metal ion binding//binding//magnesium ion binding//carbon-oxygen lyase activity, acting on phosphates//terpene synthase activity
TraesCS6A02G067800	lyase activity		36249626	36253502	multi-organism cellular process//viral life cycle//metabolic process//viral process//cellular process//biological_process//interspecies interaction between organisms//multi-organism process//symbiosis, encompassing mutualism through parasitism	ion binding//catalytic activity//lyase activity//molecular_function//cation binding//carbon-oxygen lyase activity//metal ion binding//binding//magnesium ion binding//carbon-oxygen lyase activity, acting on phosphates//terpene synthase activity
TraesCS6A02G067900			36399208	36399447
TraesCS6A02G068000	membrane	HVA22-like protein [Source:UniProtKB/TrEMBL;Acc:A0A096UU17]	36429712	36433862
TraesCS6A02G068100
TraesCS6A02G068200			36528668	36531061
TraesCS6A02G068300	glutathione catabolic process	Gamma-glutamylcyclotransferase [Source:UniProtKB/TrEMBL;Acc:A0A1D6ADQ4]	36684210	36687132
TraesCS6A02G068400			36916188	36923193
TraesCS6A02G068500			36947507	36949339
TraesCS6A02G068600	ADP binding		36983638	36991851	--	anion binding//catalytic activity//purine nucleoside binding//purine ribonucleoside triphosphate binding//ribonucleotide binding//nucleoside phosphate binding//purine nucleotide binding//ADP binding//hydrolase activity, acting on acid anhydrides//carbohydrate derivative binding//ion binding//pyrophosphatase activity//purine ribonucleotide binding//hydrolase activity, acting on acid anhydrides, in…
TraesCS6A02G068700		Rhodanese-like domain-containing protein 7 [Source:Projected from Arabidopsis thaliana (AT2G40760) UniProtKB/Swiss-Prot;Acc:Q1JPN0]	37056770	37060221
TraesCS6A02G068800			37377271	37395605	--	molecular_function//protein binding//binding
TraesCS6A02G068900	peptidyl-prolyl cis-trans isomerase activity	Peptidyl-prolyl cis-trans isomerase [Source:UniProtKB/TrEMBL;Acc:Q93W25]	37407147	37408119	cellular protein metabolic process//cellular protein modification process//peptidyl-proline modification//primary metabolic process//macromolecule modification//protein metabolic process//organic substance metabolic process//protein modification process//macromolecule metabolic process//protein peptidyl-prolyl isomerization//protein folding//cellular process//biological_process//cellular metaboli…	binding//receptor binding//protein binding//molecular_function//isomerase activity//catalytic activity//growth factor activity//cis-trans isomerase activity//peptidyl-prolyl cis-trans isomerase activity
TraesCS6A02G069000	hydrolase activity, hydrolyzing O-glycosyl compounds		37413578	37416855	biological_process//metabolic process//primary metabolic process//carbohydrate metabolic process//organic substance metabolic process	molecular_function//hydrolase activity, hydrolyzing O-glycosyl compounds//catalytic activity//hydrolase activity//hydrolase activity, acting on glycosyl bonds
TraesCS6A02G069100			37418252	37418821	single-organism process//cellular process//macromolecule biosynthetic process//biological_process//cellular metabolic process//regulation of nucleobase-containing compound metabolic process//cellular macromolecule metabolic process//regulation of cellular process//regulation of macromolecule metabolic process//regulation of transcription, DNA-templated//transcription, DNA-templated//heterocycle m…	transcription factor activity, sequence-specific DNA binding//molecular_function//nucleic acid binding//DNA binding//sequence-specific DNA binding//heterocyclic compound binding//nucleic acid binding transcription factor activity//organic cyclic compound binding//binding
TraesCS6A02G069200			37445006	37456486	nucleobase-containing compound metabolic process//nitrogen compound metabolic process//cell cycle//organic substance metabolic process//DNA repair//mitotic cell cycle process//macromolecular complex subunit organization//cellular aromatic compound metabolic process//DNA metabolic process//macromolecule metabolic process//nucleic acid metabolic process//nuclear division//organelle fission//cellula…	heterocyclic compound binding//nucleoside binding//purine ribonucleoside binding//adenyl ribonucleotide binding//organic cyclic compound binding//binding//hydrolase activity//hydrolase activity, acting on acid anhydrides, in phosphorus-containing anhydrides//purine ribonucleotide binding//ATP binding//mismatched DNA binding//hydrolase activity, acting on acid anhydrides//double-stranded DNA bindi…
TraesCS6A02G069300			37450616	37453724	--	binding//protein binding//molecular_function
TraesCS6A02G069400	methyltransferase activity	U6 small nuclear RNA (adenine-(43)-N(6))-methyltransferase [Source:UniProtKB/TrEMBL;Acc:A0A341WBW4]	37456607	37461315	cellular component assembly//symbiosis, encompassing mutualism through parasitism//virion assembly//cellular component organization or biogenesis//multi-organism process//cellular component organization//cellular process//biological_process//interspecies interaction between organisms//viral process//multi-organism cellular process//viral life cycle//cellular component biogenesis	methyltransferase activity//transferase activity//molecular_function//transferase activity, transferring one-carbon groups//catalytic activity
TraesCS6A02G069500	nucleic acid binding		37700577	37701826	regulation of nucleic acid-templated transcription//nucleobase-containing compound biosynthetic process//biosynthetic process//RNA metabolic process//organic cyclic compound metabolic process//regulation of cellular metabolic process//regulation of cellular biosynthetic process//regulation of RNA metabolic process//organic cyclic compound biosynthetic process//regulation of metabolic process//bio…	metal ion binding//binding//organic cyclic compound binding//heterocyclic compound binding//ion binding//nucleic acid binding//transition metal ion binding//DNA binding//molecular_function//zinc ion binding//cation binding
TraesCS6A02G069600	protein binding		37707800	37708465	--	molecular_function//binding//protein binding
TraesCS6A02G069700			37770735	37772006
TraesCS6A02G069800	protein binding		37844912	37845616	--	molecular_function//binding//protein binding
TraesCS6A02G069900	protein binding		38099130	38105105	--	molecular_function//protein binding//binding
TraesCS6A02G070000	transcription, DNA-templated		38361057	38363951	nucleobase-containing compound biosynthetic process//organic cyclic compound metabolic process//RNA metabolic process//organic substance biosynthetic process//biosynthetic process//nucleic acid metabolic process//organic cyclic compound biosynthetic process//aromatic compound biosynthetic process//cellular nitrogen compound biosynthetic process//cellular macromolecule biosynthetic process//primar…	transferase activity, transferring phosphorus-containing groups//nucleic acid binding//catalytic activity//DNA binding//binding//DNA-directed RNA polymerase activity//molecular_function//nucleotidyltransferase activity//organic cyclic compound binding//RNA polymerase activity//transferase activity//heterocyclic compound binding
TraesCS6A02G070100	protein binding		38402048	38403557	--	protein binding//binding//molecular_function
TraesCS6A02G070200	integral component of membrane		38438908	38443164
TraesCS6A02G070300	protein binding		38453855	38454175	--	molecular_function//binding//protein binding
TraesCS6A02G070400			38459025	38461890	--	molecular_function//binding//protein binding
TraesCS6A02G070500	ATP binding	Glutamate--tRNA ligase, chloroplastic/mitochondrial [Source:Projected from Arabidopsis thaliana (AT5G64050) UniProtKB/Swiss-Prot;Acc:Q9FEA2]	38466578	38470775	heterocycle metabolic process//ncRNA metabolic process//metabolic process//cellular nitrogen compound metabolic process//single-organism metabolic process//biological_process//cellular process//single-organism process//cellular macromolecule metabolic process//cellular metabolic process//tRNA aminoacylation//tRNA metabolic process//cellular aromatic compound metabolic process//macromolecule metab…	nucleotide binding//adenyl nucleotide binding//ribonucleoside binding//purine nucleotide binding//ion binding//carbohydrate derivative binding//catalytic activity//purine nucleoside binding//purine ribonucleoside triphosphate binding//ribonucleotide binding//ligase activity//small molecule binding//molecular_function//organic cyclic compound binding//adenyl ribonucleotide binding//nucleoside bind…
TraesCS6A02G070600	catalytic activity		38472228	38474991	coenzyme metabolic process//primary metabolic process//pteridine-containing compound metabolic process//cellular modified amino acid biosynthetic process//folic acid-containing compound metabolic process//carboxylic acid metabolic process//organonitrogen compound metabolic process//organic cyclic compound biosynthetic process//folic acid-containing compound biosynthetic process//biosynthetic proc…	oxidoreductase activity//oxidoreductase activity, acting on the CH-NH group of donors, NAD or NADP as acceptor//molecular_function//catalytic activity//oxidoreductase activity, acting on the CH-NH group of donors//methylenetetrahydrofolate dehydrogenase (NADP+) activity
TraesCS6A02G070700	GTP binding		38550577	38553700	single organism signaling//regulation of biological process//signaling//biological regulation//cell communication//cellular response to stimulus//single-organism cellular process//small GTPase mediated signal transduction//intracellular signal transduction//biological_process//cellular process//single-organism process//regulation of cellular process//signal transduction//response to stimulus	heterocyclic compound binding//GTP binding//nucleoside binding//purine ribonucleoside binding//organic cyclic compound binding//guanyl ribonucleotide binding//binding//purine ribonucleotide binding//nucleoside phosphate binding//anion binding//ribonucleoside binding//nucleotide binding//small molecule binding//molecular_function//ion binding//carbohydrate derivative binding//purine nucleotide bin…
TraesCS6A02G070800	protein binding		38684535	38685919	--	protein binding//binding//molecular_function
TraesCS6A02G070900	protein binding		38723667	38725077	--	molecular_function//binding//protein binding
TraesCS6A02G071000	serine-type endopeptidase inhibitor activity		38758958	38759492	biological_process//response to wounding//response to stress//response to stimulus	endopeptidase inhibitor activity//endopeptidase regulator activity//molecular function regulator//serine-type endopeptidase inhibitor activity//enzyme regulator activity//peptidase inhibitor activity//molecular_function//peptidase regulator activity//enzyme inhibitor activity
TraesCS6A02G071100	ATP binding		38769595	38770499	protein transport//protein metabolic process//localization//establishment of localization//macromolecule localization//macromolecule modification//primary metabolic process//cellular protein modification process//cellular protein metabolic process//protein modification process//macromolecule metabolic process//organic substance metabolic process//organic substance transport//protein localization/…	binding//protein binding//molecular_function
TraesCS6A02G071200	protein dimerization activity		39046927	39049951	--	binding//protein binding//molecular_function//protein dimerization activity
TraesCS6A02G071300	protein dimerization activity		39129472	39132587	--	molecular_function//protein dimerization activity//binding//protein binding
TraesCS6A02G071400	ATP binding		39143121	39145170	--	purine ribonucleoside binding//heterocyclic compound binding//nucleoside binding//organic cyclic compound binding//adenyl ribonucleotide binding//purine ribonucleotide binding//ATP binding//binding//anion binding//nucleoside phosphate binding//ribonucleoside binding//adenyl nucleotide binding//nucleotide binding//molecular_function//small molecule binding//purine nucleoside binding//ribonucleotid…
TraesCS6A02G071500			39145420	39148466	intracellular protein transport//intracellular transport//single-organism transport//establishment of localization//localization//macromolecule localization//protein transport//organic substance transport//cellular protein localization//vesicle-mediated transport//single-organism intracellular transport//protein localization//cellular macromolecule localization//establishment of localization in c…	--
TraesCS6A02G071600			39149747	39151285	--	transferase activity//methyltransferase activity//catalytic activity//transferase activity, transferring one-carbon groups//molecular_function
TraesCS6A02G071700	calcium ion binding	Phospholipase D [Source:UniProtKB/TrEMBL;Acc:A0A1D6AEE4]	39171467	39177284	--	binding//protein binding//catalytic activity//molecular_function
TraesCS6A02G071800	serine-type carboxypeptidase activity	Carboxypeptidase [Source:UniProtKB/TrEMBL;Acc:W5GEH0]	39178233	39181170	multicellular organismal development//macromolecule metabolic process//organic substance metabolic process//proteolysis//multicellular organismal process//protein metabolic process//primary metabolic process//single-organism developmental process//metabolic process//biological_process//single-organism process//single-multicellular organism process//developmental process	serine-type exopeptidase activity//carboxypeptidase activity//peptidase activity, acting on L-amino acid peptides//serine hydrolase activity//hydrolase activity//peptidase activity//exopeptidase activity//serine-type carboxypeptidase activity//catalytic activity//molecular_function//serine-type peptidase activity
TraesCS6A02G071900	ATP binding		39187831	39192639	protein metabolic process//macromolecule modification//primary metabolic process//cellular protein modification process//cellular protein metabolic process//macromolecule metabolic process//protein modification process//phosphorus metabolic process//protein phosphorylation//organic substance metabolic process//phosphorylation//metabolic process//cellular metabolic process//cellular macromolecule …	anion binding//nucleoside phosphate binding//protein kinase activity//purine ribonucleotide binding//ATP binding//binding//transferase activity//organic acid binding//organic cyclic compound binding//adenyl ribonucleotide binding//purine ribonucleoside binding//heterocyclic compound binding//nucleoside binding//catalytic activity//purine nucleoside binding//ribonucleotide binding//purine ribonucl…
TraesCS6A02G072000	DNA binding		39266292	39266746	transposition, DNA-mediated//regulation of primary metabolic process//DNA recombination//organic substance biosynthetic process//aromatic compound biosynthetic process//regulation of biosynthetic process//cellular nitrogen compound biosynthetic process//response to stimulus//regulation of macromolecule biosynthetic process//heterocycle metabolic process//regulation of transcription, DNA-templated…	nucleic acid binding//catalytic activity//DNA binding//molecular_function//transposase activity//binding//organic cyclic compound binding//protein binding//heterocyclic compound binding
TraesCS6A02G072100	integral component of membrane		39426493	39428248	phosphorylation//cellular metabolic process//phosphate-containing compound metabolic process//cellular macromolecule metabolic process//cellular process//biological_process//metabolic process//primary metabolic process//cellular protein modification process//cellular protein metabolic process//protein metabolic process//macromolecule modification//protein phosphorylation//organic substance metabo…	molecular_function//small molecule binding//catalytic activity//purine ribonucleoside triphosphate binding//ribonucleotide binding//purine nucleoside binding//transferase activity, transferring phosphorus-containing groups//purine nucleotide binding//ion binding//carbohydrate derivative binding//ribonucleoside binding//kinase activity//adenyl nucleotide binding//nucleotide binding//phosphotransfe…
TraesCS6A02G072200	protein binding		39438346	39440103
TraesCS6A02G072300	ATP binding		39441857	39443056	aromatic compound biosynthetic process//phosphorylation//cellular nitrogen compound biosynthetic process//organic substance biosynthetic process//macromolecule biosynthetic process//biological_process//cellular process//cellular macromolecule metabolic process//phosphate-containing compound metabolic process//cellular metabolic process//heterocycle metabolic process//transcription, DNA-templated/…	small molecule binding//molecular_function//purine nucleotide binding//transferase activity, transferring phosphorus-containing groups//ion binding//carbohydrate derivative binding//catalytic activity//purine nucleoside binding//purine ribonucleoside triphosphate binding//ribonucleotide binding//adenyl nucleotide binding//protein dimerization activity//ribonucleoside binding//kinase activity//pho…
TraesCS6A02G072400	hydrolase activity, acting on ester bonds		39492877	39495025	--	molecular_function//catalytic activity//growth factor activity//hydrolase activity, acting on ester bonds//binding//hydrolase activity//receptor binding//protein binding
TraesCS6A02G072500	membrane		39495492	39505834	cellular lipid metabolic process//phospholipid biosynthetic process//single-organism biosynthetic process//organic substance biosynthetic process//organophosphate biosynthetic process//cellular metabolic process//lipid biosynthetic process//phosphate-containing compound metabolic process//lipid metabolic process//single-organism process//cellular process//single-organism metabolic process//biolog…	molecular_function//catalytic activity//transferase activity, transferring phosphorus-containing groups//phosphotransferase activity, for other substituted phosphate groups//transferase activity
TraesCS6A02G072600	protein binding		39507842	39510849
TraesCS6A02G072700			39627589	39628734	single-organism process//biological_process//asexual sporulation//developmental process//asexual reproduction//sporulation//reproduction//single-organism developmental process	--
TraesCS6A02G072800			39668609	39670133	biological_process//single-organism process//asexual sporulation//developmental process//asexual reproduction//sporulation//single-organism developmental process//reproduction	--
TraesCS6A02G072900	protein binding		39670278	39670793	multi-organism process//pathogenesis//biological_process	molecular_function//binding//protein binding
TraesCS6A02G073000	integral component of membrane		39876971	39877363
TraesCS6A02G073100	protein binding		39877686	39878021	--	molecular_function//binding//protein binding
TraesCS6A02G073200	protein binding		39948628	39949797	--	protein binding//molecular_function//binding
TraesCS6A02G073300	integral component of membrane	3-ketoacyl-CoA synthase [Source:UniProtKB/TrEMBL;Acc:W5GF80]	40217272	40222244	cellular metabolic process//lipid biosynthetic process//cellular process//single-organism process//single-organism metabolic process//biological_process//lipid metabolic process//metabolic process//organic acid biosynthetic process//monocarboxylic acid metabolic process//monocarboxylic acid biosynthetic process//cellular lipid metabolic process//small molecule biosynthetic process//fatty acid bio…	transferase activity, transferring acyl groups other than amino-acyl groups//fatty acid synthase activity//molecular_function//3-oxoacyl-[acyl-carrier-protein] synthase activity//catalytic activity//transferase activity//transferase activity, transferring acyl groups
TraesCS6A02G073400			40298407	40300107
TraesCS6A02G073500	protein binding		40541320	40543317	--	molecular_function//protein binding//binding
