# Supplementary material for: Wheat Water-Soluble Carbohydrate Remobilisation under Water Deficit by 1-FEH w3
Source: Curr Issues Mol Biol. 2023 Aug 11;45(8):6634–50. doi: 10.3390/cimb45080419 (PMC10453044; doi:10.3390/cimb45080419)
Supplement: Supplementary file 1 [file cimb-45-00419-s001.zip › Supplementary Table S2_List of HC genes in 6B deletion region.xlsx]

## Sheet: List of HC genes in 6B deletion
Gene stable ID	GO term name	Gene description	Gene start (bp)	Gene end (bp)	biological_process_description	molecular_function_description
TraesCS6B02G078100	regulation of transcription, DNA-templated		54421099	54422265	nucleic acid binding//DNA binding//molecular_function//double-stranded DNA binding//binding//organic cyclic compound binding//heterocyclic compound binding	binding//protein binding//molecular_function
TraesCS6B02G078200	DNA binding	Histone H4 variant TH011 [Source:UniProtKB/Swiss-Prot;Acc:P62785]	54662322	54663006	binding//organic cyclic compound binding//heterocyclic compound binding//nucleic acid binding//DNA binding//molecular_function	binding//transmembrane transporter activity//substrate-specific transporter activity//substrate-specific channel activity//substrate-specific transmembrane transporter activity//protein binding//transporter activity//channel activity//molecular_function//ion channel activity//ion transmembrane transporter activity//passive transmembrane transporter activity
TraesCS6B02G078300
TraesCS6B02G078400	DNA binding	Histone H4 [Source:UniProtKB/TrEMBL;Acc:A0A077RYQ1]	54876475	54877029	DNA binding//nucleic acid binding//molecular_function//organic cyclic compound binding//heterocyclic compound binding//binding	transition metal ion binding//metal ion binding//ion binding//molecular_function//structural constituent of ribosome//binding//structural molecule activity//cation binding//zinc ion binding
TraesCS6B02G078500	carbohydrate metabolic process		54891585	54895433	binding//structural constituent of chorion//signaling receptor activity//steroid hormone receptor activity//heterocyclic compound binding//RNA polymerase II transcription factor activity, ligand-activated sequence-specific DNA binding//receptor activity//nucleic acid binding transcription factor activity//steroid binding//organic cyclic compound binding//protein binding//androgen receptor activit…	molecular_function//DNA binding//nucleic acid binding//binding//heterocyclic compound binding//organic cyclic compound binding
TraesCS6B02G078600	DNA binding	Histone H4 [Source:UniProtKB/TrEMBL;Acc:A0A077RYQ1]	55121778	55122417	heterocyclic compound binding//organic cyclic compound binding//binding//molecular_function//DNA binding//nucleic acid binding	molecular_function//nucleic acid binding//DNA binding//heterocyclic compound binding//organic cyclic compound binding//binding
TraesCS6B02G078700			55204558	55206823		heterocyclic compound binding//organic cyclic compound binding//binding//molecular_function//DNA binding//nucleic acid binding
TraesCS6B02G078800	integral component of membrane		55336203	55338111	transferase activity//transferase activity, transferring glycosyl groups//catalytic activity//molecular_function	nucleic acid binding//DNA binding//molecular_function//organic cyclic compound binding//heterocyclic compound binding//binding
TraesCS6B02G078900	DNA binding	Histone H4 [Source:UniProtKB/TrEMBL;Acc:A0A077RYQ1]	55436479	55437342	binding//heterocyclic compound binding//organic cyclic compound binding//molecular_function//nucleic acid binding//DNA binding	binding//heterocyclic compound binding//organic cyclic compound binding//molecular_function//nucleic acid binding//DNA binding
TraesCS6B02G079000	DNA binding	Histone H4 variant TH011 [Source:UniProtKB/Swiss-Prot;Acc:P62785]	55650744	55651309	heterocyclic compound binding//organic cyclic compound binding//binding//molecular_function//DNA binding//nucleic acid binding	organic cyclic compound binding//heterocyclic compound binding//binding//nucleic acid binding//DNA binding//molecular_function
TraesCS6B02G079100			55691548	55692446	phosphotransferase activity, nitrogenous group as acceptor//protein kinase activity//transferase activity//molecular_function//transferase activity, transferring phosphorus-containing groups//catalytic activity//kinase activity//phosphotransferase activity, alcohol group as acceptor//protein histidine kinase activity	binding//heterocyclic compound binding//organic cyclic compound binding//molecular_function//nucleic acid binding//DNA binding
TraesCS6B02G079200	DNA binding	Histone H4 [Source:UniProtKB/TrEMBL;Acc:A0A077RYQ1]	55694763	55695328	molecular_function//nucleic acid binding//DNA binding//heterocyclic compound binding//organic cyclic compound binding//binding	organic cyclic compound binding//heterocyclic compound binding//DNA binding//nucleic acid binding//molecular_function//binding
TraesCS6B02G079300	regulation of transcription, DNA-templated		55723228	55723743	binding//double-stranded DNA binding//heterocyclic compound binding//organic cyclic compound binding//molecular_function//nucleic acid binding//DNA binding	heterocyclic compound binding//organic cyclic compound binding//binding//molecular_function//DNA binding//nucleic acid binding
TraesCS6B02G079400	integral component of membrane		55994095	55996971	molecular_function//protein binding//binding	binding//heterocyclic compound binding//organic cyclic compound binding//molecular_function//DNA binding//nucleic acid binding
TraesCS6B02G079500	integral component of membrane		55997107	56001868	carboxypeptidase activity//metallopeptidase activity//metalloexopeptidase activity//binding//hydrolase activity//metal ion binding//peptidase activity, acting on L-amino acid peptides//cation binding//exopeptidase activity//peptidase activity//zinc ion binding//molecular_function//metallocarboxypeptidase activity//transition metal ion binding//catalytic activity//ion binding	organic cyclic compound binding//heterocyclic compound binding//binding//DNA binding//nucleic acid binding//molecular_function
TraesCS6B02G079600	transferase activity, transferring hexosyl groups		56005873	56007726	molecular_function//catalytic activity//transferase activity, transferring glycosyl groups//transferase activity, transferring hexosyl groups//transferase activity	heterocyclic compound binding//organic cyclic compound binding//binding//double-stranded DNA binding//molecular_function//nucleic acid binding//DNA binding
TraesCS6B02G079700					binding//metal ion binding//cation binding//zinc ion binding//molecular_function//transition metal ion binding//ion binding	binding//heterocyclic compound binding//organic cyclic compound binding//molecular_function//nucleic acid binding//DNA binding
TraesCS6B02G079800			56048851	56050975	ribonuclease activity//hydrolase activity, acting on ester bonds//catalytic activity//molecular_function//nuclease activity//hydrolase activity	purine ribonucleoside binding//heterocyclic compound binding//nucleoside binding//transferase activity//intramolecular transferase activity//RNA binding//organic cyclic compound binding//adenyl ribonucleotide binding//ATP binding//purine ribonucleotide binding//pseudouridine synthase activity//binding//nucleoside phosphate binding//anion binding//protein kinase activity//kinase activity//ribonucl…
TraesCS6B02G079900	spindle assembly	AUGMIN subunit 4 [Source:Projected from Arabidopsis thaliana (AT1G50710) UniProtKB/Swiss-Prot;Acc:Q8GYM3]	56051924	56055616	--	binding//protein binding//molecular_function
TraesCS6B02G080000	glutathione metabolic process		56066574	56068676	protein binding//binding//molecular_function	transferase activity//protein binding//calcium ion binding//polysaccharide binding//adenyl ribonucleotide binding//organic cyclic compound binding//purine ribonucleoside binding//heterocyclic compound binding//nucleoside binding//pattern binding//metal ion binding//nucleoside phosphate binding//anion binding//protein kinase activity//ATP binding//purine ribonucleotide binding//binding//nucleotide…
TraesCS6B02G080100	transferase activity, transferring hexosyl groups		56200683	56202005	catalytic activity//molecular_function//transferase activity//transferase activity, transferring glycosyl groups//transferase activity, transferring hexosyl groups	protein binding//binding//molecular_function
TraesCS6B02G080200			56315986	56317228		molecular_function//protein binding//binding
TraesCS6B02G080300			56376330	56381000		binding//protein binding//molecular_function
TraesCS6B02G080400					chromatin binding//antioxidant activity//organic cyclic compound binding//cation binding//heterocyclic compound binding//zinc ion binding//DNA binding//metal ion binding//transition metal ion binding//macromolecular complex binding//catalytic activity//ion binding//nucleic acid binding//molecular_function//binding//oxidoreductase activity	RNA polymerase activity//nucleotidyltransferase activity//transferase activity//transferase activity, transferring phosphorus-containing groups//catalytic activity//DNA-directed RNA polymerase activity//molecular_function
TraesCS6B02G080500			56915176	56916291	binding//protein binding//molecular_function	binding//protein binding//molecular_function
TraesCS6B02G080600			56991820	56992557
TraesCS6B02G080700	hydrolase activity, hydrolyzing O-glycosyl compounds	Fructan 1-exohydrolase w3	57283367	57288151		protein binding//molecular_function//binding
TraesCS6B02G080800	hydrolase activity, hydrolyzing O-glycosyl compounds		57320500	57325258		molecular_function//ion binding//transition metal ion binding//zinc ion binding//cation binding//binding//metal ion binding
TraesCS6B02G080900			57415344	57420245	nucleotide binding//organic cyclic compound binding//heterocyclic compound binding//DNA binding//nucleoside phosphate binding//nucleic acid binding//molecular_function//small molecule binding//binding	ion transmembrane transporter activity//monovalent inorganic cation transmembrane transporter activity//molecular_function//inorganic cation transmembrane transporter activity//metal ion transmembrane transporter activity//substrate-specific transporter activity//potassium ion transmembrane transporter activity//transmembrane transporter activity//transporter activity//substrate-specific transmem…
TraesCS6B02G081000	protein binding		57452563	57454142	molecular_function//binding//protein binding	binding//heterocyclic compound binding//organic cyclic compound binding//molecular_function//DNA binding//nucleic acid binding
TraesCS6B02G081100			57457810	57458334		monovalent inorganic cation transmembrane transporter activity//molecular_function//ion transmembrane transporter activity//metal ion transmembrane transporter activity//inorganic cation transmembrane transporter activity//transmembrane transporter activity//potassium ion transmembrane transporter activity//substrate-specific transporter activity//cation transmembrane transporter activity//substr…
TraesCS6B02G081200	protein binding		57580174	57582904	binding//protein binding//molecular_function	DNA binding//nucleic acid binding//molecular_function//organic cyclic compound binding//heterocyclic compound binding//binding
TraesCS6B02G081300	membrane		57710132	57713604	binding//transmembrane transporter activity//substrate-specific transporter activity//substrate-specific channel activity//substrate-specific transmembrane transporter activity//protein binding//transporter activity//channel activity//molecular_function//ion channel activity//ion transmembrane transporter activity//passive transmembrane transporter activity	isomerase activity//intramolecular oxidoreductase activity//catalytic activity//molecular_function//intramolecular oxidoreductase activity, interconverting aldoses and ketoses//ribose-5-phosphate isomerase activity
TraesCS6B02G081400			57723603	57726880		ribonucleoside binding//kinase activity//adenyl nucleotide binding//nucleotide binding//phosphotransferase activity, alcohol group as acceptor//molecular_function//small molecule binding//purine nucleoside binding//ribonucleotide binding//purine ribonucleoside triphosphate binding//catalytic activity//ion binding//carbohydrate derivative binding//purine nucleotide binding//transferase activity, t…
TraesCS6B02G081500			57731136	57736768	transition metal ion binding//metal ion binding//ion binding//molecular_function//structural constituent of ribosome//binding//structural molecule activity//cation binding//zinc ion binding	protein binding//binding//molecular_function
TraesCS6B02G081600	DNA binding	Histone H4 [Source:UniProtKB/TrEMBL;Acc:A0A077RYQ1]	58057194	58057747	molecular_function//DNA binding//nucleic acid binding//binding//heterocyclic compound binding//organic cyclic compound binding	organic cyclic compound binding//heterocyclic compound binding//binding//nucleic acid binding//DNA binding//molecular_function
TraesCS6B02G081700	nucleus		58076893	58077387	molecular_function//nucleic acid binding//DNA binding//heterocyclic compound binding//organic cyclic compound binding//binding	molecular_function//DNA binding//nucleic acid binding//heterocyclic compound binding//organic cyclic compound binding//binding
TraesCS6B02G081800	nucleus	Histone H3.2 [Source:UniProtKB/Swiss-Prot;Acc:P68428]	58309961	58311108	heterocyclic compound binding//organic cyclic compound binding//binding//molecular_function//DNA binding//nucleic acid binding	organic cyclic compound binding//heterocyclic compound binding//binding//nucleic acid binding//DNA binding//molecular_function
TraesCS6B02G081900	DNA binding	Histone H4 [Source:UniProtKB/TrEMBL;Acc:A0A077RYQ1]	58319425	58319736	nucleic acid binding//DNA binding//molecular_function//organic cyclic compound binding//heterocyclic compound binding//binding	molecular_function//binding//protein binding
TraesCS6B02G082000	nucleus	Histone H3 [Source:UniProtKB/TrEMBL;Acc:A0A1D6AV41]	58777814	58778224	binding//heterocyclic compound binding//organic cyclic compound binding//molecular_function//nucleic acid binding//DNA binding
TraesCS6B02G082100	nucleus	Histone H2A [Source:UniProtKB/TrEMBL;Acc:A0A1D6AV43]	58812298	58813153	organic cyclic compound binding//heterocyclic compound binding//binding//nucleic acid binding//DNA binding//molecular_function	binding//protein binding//molecular_function
TraesCS6B02G082200	nucleus	Histone H3.2 [Source:UniProtKB/Swiss-Prot;Acc:P68428]	59026347	59027117	binding//heterocyclic compound binding//organic cyclic compound binding//molecular_function//nucleic acid binding//DNA binding	binding//protein binding//molecular_function
TraesCS6B02G082300	nucleus	Histone H2A [Source:UniProtKB/TrEMBL;Acc:A0A1D6AXK2]	59100486	59101310	organic cyclic compound binding//heterocyclic compound binding//DNA binding//nucleic acid binding//molecular_function//binding
TraesCS6B02G082400	nucleus	Histone H2A [Source:UniProtKB/TrEMBL;Acc:A0A1D6B0L4]	59232716	59233465	heterocyclic compound binding//organic cyclic compound binding//binding//molecular_function//DNA binding//nucleic acid binding	--
TraesCS6B02G082500	nucleus	Histone H2A [Source:UniProtKB/TrEMBL;Acc:A0A1D6AZN3]	59294863	59295674	binding//heterocyclic compound binding//organic cyclic compound binding//molecular_function//DNA binding//nucleic acid binding
TraesCS6B02G082600	DNA binding	Histone H2B [Source:UniProtKB/TrEMBL;Acc:A0A341X3F4]	59298978	59299719	organic cyclic compound binding//heterocyclic compound binding//binding//DNA binding//nucleic acid binding//molecular_function
TraesCS6B02G082700	regulation of transcription, DNA-templated		59302184	59305409	heterocyclic compound binding//organic cyclic compound binding//binding//double-stranded DNA binding//molecular_function//nucleic acid binding//DNA binding	hydrolase activity//binding//hydrolase activity, acting on acid anhydrides, in phosphorus-containing anhydrides//purine ribonucleotide binding//ATP binding//hydrolase activity, acting on acid anhydrides//double-stranded DNA binding//anion binding//nucleoside phosphate binding//nucleoside binding//heterocyclic compound binding//ATPase activity//purine ribonucleoside binding//adenyl ribonucleotide …
TraesCS6B02G082800	DNA binding	Histone H4 [Source:UniProtKB/TrEMBL;Acc:A0A077RYQ1]	59587711	59588380	binding//heterocyclic compound binding//organic cyclic compound binding//molecular_function//nucleic acid binding//DNA binding	nucleoside phosphate binding//anion binding//helicase activity//double-stranded DNA binding//hydrolase activity, acting on acid anhydrides//ATP binding//purine ribonucleotide binding//hydrolase activity, acting on acid anhydrides, in phosphorus-containing anhydrides//hydrolase activity//binding//nucleoside-triphosphatase activity//adenyl ribonucleotide binding//organic cyclic compound binding//pu…
TraesCS6B02G082900	ATP binding		59735721	59746326	purine ribonucleoside binding//heterocyclic compound binding//nucleoside binding//transferase activity//intramolecular transferase activity//RNA binding//organic cyclic compound binding//adenyl ribonucleotide binding//ATP binding//purine ribonucleotide binding//pseudouridine synthase activity//binding//nucleoside phosphate binding//anion binding//protein kinase activity//kinase activity//ribonucl…	DNA binding//nucleic acid binding//molecular_function//protein binding//organic cyclic compound binding//heterocyclic compound binding//binding
TraesCS6B02G083000			59826986	59829575	binding//protein binding//molecular_function	signal transducer activity//lipid binding//nucleic acid binding//molecular transducer activity//DNA binding//molecular_function//steroid binding//organic cyclic compound binding//receptor activity//heterocyclic compound binding//steroid hormone receptor activity//signaling receptor activity//glucocorticoid receptor activity//binding
TraesCS6B02G083100			59871267	59874288	transferase activity//protein binding//calcium ion binding//polysaccharide binding//adenyl ribonucleotide binding//organic cyclic compound binding//purine ribonucleoside binding//heterocyclic compound binding//nucleoside binding//pattern binding//metal ion binding//nucleoside phosphate binding//anion binding//protein kinase activity//ATP binding//purine ribonucleotide binding//binding//nucleotide…	binding//steroid hormone receptor activity//signaling receptor activity//glucocorticoid receptor activity//heterocyclic compound binding//steroid binding//organic cyclic compound binding//receptor activity//molecular_function//nucleic acid binding//molecular transducer activity//DNA binding//lipid binding//signal transducer activity
TraesCS6B02G083200			60086458	60090971	protein binding//binding//molecular_function	signaling receptor activity//steroid hormone receptor activity//glucocorticoid receptor activity//binding//receptor activity//organic cyclic compound binding//steroid binding//heterocyclic compound binding//molecular transducer activity//nucleic acid binding//DNA binding//molecular_function//signal transducer activity//lipid binding
TraesCS6B02G083300	protein binding		60583764	60586804	molecular_function//protein binding//binding
TraesCS6B02G083400	protein binding		60593744	60598120	binding//protein binding//molecular_function	aspartic-type peptidase activity//cation transmembrane transporter activity//transporter activity//endopeptidase activity//substrate-specific transmembrane transporter activity//extracellular matrix binding//transmembrane transporter activity//hydrolase activity//binding//substrate-specific transporter activity//peptidase activity, acting on L-amino acid peptides//aspartic-type endopeptidase acti…
TraesCS6B02G083500	nucleotide binding		60603273	60604573	RNA polymerase activity//nucleotidyltransferase activity//transferase activity//transferase activity, transferring phosphorus-containing groups//catalytic activity//DNA-directed RNA polymerase activity//molecular_function	molecular_function//DNA binding//nucleic acid binding//molecular transducer activity//lipid binding//signal transducer activity//binding//glucocorticoid receptor activity//steroid hormone receptor activity//signaling receptor activity//heterocyclic compound binding//organic cyclic compound binding//steroid binding//receptor activity
TraesCS6B02G083600	protein binding		60614971	60624553	binding//protein binding//molecular_function	glucocorticoid receptor activity//steroid hormone receptor activity//signaling receptor activity//binding//organic cyclic compound binding//steroid binding//receptor activity//heterocyclic compound binding//DNA binding//nucleic acid binding//molecular transducer activity//molecular_function//signal transducer activity//lipid binding
TraesCS6B02G083700			60631631	60636036		steroid binding//organic cyclic compound binding//receptor activity//signal transducer activity//heterocyclic compound binding//lipid binding//nucleic acid binding//steroid hormone receptor activity//signaling receptor activity//molecular transducer activity//glucocorticoid receptor activity//DNA binding//binding//molecular_function
TraesCS6B02G083800	protein binding		60657174	60661182	protein binding//molecular_function//binding	DNA binding//molecular transducer activity//nucleic acid binding//molecular_function//signal transducer activity//lipid binding//glucocorticoid receptor activity//signaling receptor activity//steroid hormone receptor activity//binding//receptor activity//steroid binding//organic cyclic compound binding//heterocyclic compound binding
TraesCS6B02G083900			60859890	60860456	molecular_function//ion binding//transition metal ion binding//zinc ion binding//cation binding//binding//metal ion binding
TraesCS6B02G084000	integral component of membrane	Potassium transporter [Source:UniProtKB/TrEMBL;Acc:A0A1D6AWZ2]	60860887	60865106	ion transmembrane transporter activity//monovalent inorganic cation transmembrane transporter activity//molecular_function//inorganic cation transmembrane transporter activity//metal ion transmembrane transporter activity//substrate-specific transporter activity//potassium ion transmembrane transporter activity//transmembrane transporter activity//transporter activity//substrate-specific transmem…
TraesCS6B02G084100	DNA binding	Histone H4 variant TH011 [Source:UniProtKB/Swiss-Prot;Acc:P62785]	60928425	60928736	binding//heterocyclic compound binding//organic cyclic compound binding//molecular_function//DNA binding//nucleic acid binding
TraesCS6B02G084200	integral component of membrane	Potassium transporter [Source:UniProtKB/TrEMBL;Acc:A0A1D6B0F8]	61223401	61226301	monovalent inorganic cation transmembrane transporter activity//molecular_function//ion transmembrane transporter activity//metal ion transmembrane transporter activity//inorganic cation transmembrane transporter activity//transmembrane transporter activity//potassium ion transmembrane transporter activity//substrate-specific transporter activity//cation transmembrane transporter activity//substr…
TraesCS6B02G084300	DNA binding	Histone H4 [Source:UniProtKB/TrEMBL;Acc:A0A077RYQ1]	61490431	61491109	DNA binding//nucleic acid binding//molecular_function//organic cyclic compound binding//heterocyclic compound binding//binding
TraesCS6B02G084400	ribose-5-phosphate isomerase activity	EMB3119 [Source:Projected from Arabidopsis thaliana (AT3G04790) UniProtKB/TrEMBL;Acc:A0A178V804]	61492624	61493859	isomerase activity//intramolecular oxidoreductase activity//catalytic activity//molecular_function//intramolecular oxidoreductase activity, interconverting aldoses and ketoses//ribose-5-phosphate isomerase activity
TraesCS6B02G084500	ATP binding		61494255	61498083	ribonucleoside binding//kinase activity//adenyl nucleotide binding//nucleotide binding//phosphotransferase activity, alcohol group as acceptor//molecular_function//small molecule binding//purine nucleoside binding//ribonucleotide binding//purine ribonucleoside triphosphate binding//catalytic activity//ion binding//carbohydrate derivative binding//purine nucleotide binding//transferase activity, t…
TraesCS6B02G084600	protein binding		61789850	61794440	protein binding//binding//molecular_function
TraesCS6B02G084700	nucleus	Histone H3.2 [Source:UniProtKB/Swiss-Prot;Acc:P68428]	61795644	61796054	organic cyclic compound binding//heterocyclic compound binding//binding//nucleic acid binding//DNA binding//molecular_function
TraesCS6B02G084800			61795663	61796284	molecular_function//DNA binding//nucleic acid binding//heterocyclic compound binding//organic cyclic compound binding//binding
TraesCS6B02G084900	DNA binding	Histone H2B [Source:UniProtKB/TrEMBL;Acc:A0A341WRS1]	61799292	61799950	organic cyclic compound binding//heterocyclic compound binding//binding//nucleic acid binding//DNA binding//molecular_function
TraesCS6B02G085000	protein binding		62001284	62001967	molecular_function//binding//protein binding
TraesCS6B02G085100			62002109	62003885
TraesCS6B02G085200	protein binding		62118997	62121608	binding//protein binding//molecular_function
TraesCS6B02G085300	protein binding		62125522	62129610	binding//protein binding//molecular_function
TraesCS6B02G085400			62146142	62146389
TraesCS6B02G085500			62154648	62154934	--
TraesCS6B02G085600			62178776	62179030
TraesCS6B02G085700			62213130	62213393
TraesCS6B02G085800	regulation of transcription, DNA-templated		62223156	62226979	hydrolase activity//binding//hydrolase activity, acting on acid anhydrides, in phosphorus-containing anhydrides//purine ribonucleotide binding//ATP binding//hydrolase activity, acting on acid anhydrides//double-stranded DNA binding//anion binding//nucleoside phosphate binding//nucleoside binding//heterocyclic compound binding//ATPase activity//purine ribonucleoside binding//adenyl ribonucleotide …
TraesCS6B02G085900	regulation of transcription, DNA-templated		62389709	62391292	nucleoside phosphate binding//anion binding//helicase activity//double-stranded DNA binding//hydrolase activity, acting on acid anhydrides//ATP binding//purine ribonucleotide binding//hydrolase activity, acting on acid anhydrides, in phosphorus-containing anhydrides//hydrolase activity//binding//nucleoside-triphosphatase activity//adenyl ribonucleotide binding//organic cyclic compound binding//pu…
TraesCS6B02G086000	protein binding		62400681	62405126	DNA binding//nucleic acid binding//molecular_function//protein binding//organic cyclic compound binding//heterocyclic compound binding//binding
TraesCS6B02G086100			62617705	62618406	signal transducer activity//lipid binding//nucleic acid binding//molecular transducer activity//DNA binding//molecular_function//steroid binding//organic cyclic compound binding//receptor activity//heterocyclic compound binding//steroid hormone receptor activity//signaling receptor activity//glucocorticoid receptor activity//binding
TraesCS6B02G086200			62629487	62630464	binding//steroid hormone receptor activity//signaling receptor activity//glucocorticoid receptor activity//heterocyclic compound binding//steroid binding//organic cyclic compound binding//receptor activity//molecular_function//nucleic acid binding//molecular transducer activity//DNA binding//lipid binding//signal transducer activity
TraesCS6B02G086300			62633057	62633965	signaling receptor activity//steroid hormone receptor activity//glucocorticoid receptor activity//binding//receptor activity//organic cyclic compound binding//steroid binding//heterocyclic compound binding//molecular transducer activity//nucleic acid binding//DNA binding//molecular_function//signal transducer activity//lipid binding
TraesCS6B02G086400			62635151	62635405
TraesCS6B02G086500	nutrient reservoir activity	Alpha/beta-gliadin [Source:UniProtKB/TrEMBL;Acc:A0A0K2QJY6]	62653760	62654692	aspartic-type peptidase activity//cation transmembrane transporter activity//transporter activity//endopeptidase activity//substrate-specific transmembrane transporter activity//extracellular matrix binding//transmembrane transporter activity//hydrolase activity//binding//substrate-specific transporter activity//peptidase activity, acting on L-amino acid peptides//aspartic-type endopeptidase acti…
TraesCS6B02G086600			62675418	62676119	molecular_function//DNA binding//nucleic acid binding//molecular transducer activity//lipid binding//signal transducer activity//binding//glucocorticoid receptor activity//steroid hormone receptor activity//signaling receptor activity//heterocyclic compound binding//organic cyclic compound binding//steroid binding//receptor activity
TraesCS6B02G086700			62684575	62685285	glucocorticoid receptor activity//steroid hormone receptor activity//signaling receptor activity//binding//organic cyclic compound binding//steroid binding//receptor activity//heterocyclic compound binding//DNA binding//nucleic acid binding//molecular transducer activity//molecular_function//signal transducer activity//lipid binding
TraesCS6B02G086800			62687705	62688728	steroid binding//organic cyclic compound binding//receptor activity//signal transducer activity//heterocyclic compound binding//lipid binding//nucleic acid binding//steroid hormone receptor activity//signaling receptor activity//molecular transducer activity//glucocorticoid receptor activity//DNA binding//binding//molecular_function
TraesCS6B02G086900			62689806	62690796	DNA binding//molecular transducer activity//nucleic acid binding//molecular_function//signal transducer activity//lipid binding//glucocorticoid receptor activity//signaling receptor activity//steroid hormone receptor activity//binding//receptor activity//steroid binding//organic cyclic compound binding//heterocyclic compound binding
TraesCS6B02G087000			62691958	62692590
