# Supplementary material for: Wheat Water-Soluble Carbohydrate Remobilisation under Water Deficit by 1-FEH w3
Source: Curr Issues Mol Biol. 2023 Aug 11;45(8):6634–50. doi: 10.3390/cimb45080419 (PMC10453044; doi:10.3390/cimb45080419)
Supplement: Supplementary file 1 [file cimb-45-00419-s001.zip › Supplementary Table S3_List of HC genes in 6D deletion region.xlsx]

## Sheet: List of HC genes in 6D deletion
Gene stable ID	GO term name	Gene description	Gene start (bp)	Gene end (bp)	biological_process_description	molecular_function_description
TraesCS6D02G060700	protein binding		28409038	28411475	--	molecular_function//protein binding//binding
TraesCS6D02G060800	integral component of membrane		28413158	28416084	--	molecular_function//binding//protein binding
TraesCS6D02G060900			28628512	28628781
TraesCS6D02G061000			28634628	28634882
TraesCS6D02G061100	protein binding		28653826	28658412	--	protein binding//binding//molecular_function
TraesCS6D02G061200	protein binding		28680053	28683632	--	molecular_function//protein binding//binding
TraesCS6D02G061300	nucleus	Histone H3 [Source:UniProtKB/TrEMBL;Acc:A0A077RTJ8]	28688075	28688485	organic substance biosynthetic process//regulation of cell cycle//response to stimulus//response to stress//aromatic compound biosynthetic process//cellular nitrogen compound biosynthetic process//metabolic process//cellular nitrogen compound metabolic process//heterocycle metabolic process//transcription, DNA-templated//regulation of cellular process//cellular response to DNA damage stimulus//ce…	DNA binding//nucleic acid binding//molecular_function//binding//organic cyclic compound binding//heterocyclic compound binding
TraesCS6D02G061400			28691253	28692166	organic substance biosynthetic process//aromatic compound biosynthetic process//cellular nitrogen compound biosynthetic process//heterocycle metabolic process//transcription, DNA-templated//metabolic process//cellular nitrogen compound metabolic process//macromolecule biosynthetic process//biological_process//cellular process//cellular macromolecule metabolic process//cellular metabolic process//…	nucleic acid binding//transferase activity, transferring phosphorus-containing groups//catalytic activity//DNA binding//molecular_function//nucleotidyltransferase activity//binding//DNA-directed RNA polymerase activity//organic cyclic compound binding//RNA polymerase activity//transferase activity//heterocyclic compound binding
TraesCS6D02G061500	ATP binding		28696247	28700911	metabolic process//cellular nitrogen compound metabolic process//pyridine nucleotide metabolic process//heterocycle metabolic process//phosphate-containing compound metabolic process//cellular macromolecule metabolic process//cellular metabolic process//biological_process//single-organism metabolic process//single-organism process//oxidoreduction coenzyme metabolic process//cellular process//pent…	nucleotide binding//phosphotransferase activity, alcohol group as acceptor//kinase activity//ribonucleoside binding//adenyl nucleotide binding//catalytic activity//purine ribonucleoside triphosphate binding//ribonucleotide binding//purine nucleoside binding//purine nucleotide binding//transferase activity, transferring phosphorus-containing groups//isomerase activity//intramolecular oxidoreductas…
TraesCS6D02G061600	ribose-5-phosphate isomerase activity		28698748	28701929	nucleotide metabolic process//organic substance metabolic process//phosphate-containing compound metabolic process//nucleoside phosphate metabolic process//glyceraldehyde-3-phosphate metabolic process//cellular metabolic process//single-organism metabolic process//nitrogen compound metabolic process//biological_process//organophosphate metabolic process//cellular process//oxidoreduction coenzyme …	molecular_function//ribose-5-phosphate isomerase activity//intramolecular oxidoreductase activity, interconverting aldoses and ketoses//catalytic activity//intramolecular oxidoreductase activity//isomerase activity
TraesCS6D02G061700	DNA binding	Histone H4 variant TH011 [Source:UniProtKB/Swiss-Prot;Acc:P62785]	28707572	28708138	primary metabolic process//cellular macromolecule biosynthetic process//cellular nitrogen compound biosynthetic process//aromatic compound biosynthetic process//nucleic acid metabolic process//organic cyclic compound biosynthetic process//organic substance biosynthetic process//RNA metabolic process//biosynthetic process//organic cyclic compound metabolic process//nucleobase-containing compound b…	molecular_function//binding//DNA binding//nucleic acid binding//heterocyclic compound binding//organic cyclic compound binding
TraesCS6D02G061800	integral component of membrane	Potassium transporter [Source:UniProtKB/TrEMBL;Acc:A0A1D6DK66]	28939905	28943241	transport//cellular potassium ion transport//inorganic cation transmembrane transport//single-organism process//cellular process//biological_process//metal ion transport//inorganic ion transmembrane transport//cation transmembrane transport//monovalent inorganic cation transport//single-organism localization//potassium ion transmembrane transport//ion transport//cation transport//transmembrane tr…	metal ion transmembrane transporter activity//inorganic cation transmembrane transporter activity//ion transmembrane transporter activity//molecular_function//monovalent inorganic cation transmembrane transporter activity//substrate-specific transmembrane transporter activity//transporter activity//cation transmembrane transporter activity//potassium ion transmembrane transporter activity//substr…
TraesCS6D02G061900			28980325	28980873	--	cation binding//zinc ion binding//transition metal ion binding//ion binding//molecular_function//metal ion binding//binding
TraesCS6D02G062000	protein binding		28982289	28983437	chlorophyll metabolic process//cellular aromatic compound metabolic process//organonitrogen compound catabolic process//organic substance metabolic process//heterocycle catabolic process//cellular catabolic process//organic substance catabolic process//nitrogen compound metabolic process//cofactor metabolic process//organic cyclic compound metabolic process//cellular nitrogen compound catabolic p…	protein binding//hydrolase activity//binding//hydrolase activity, acting on ester bonds//catalytic activity//chlorophyllase activity//carboxylic ester hydrolase activity//molecular_function
TraesCS6D02G062100	DNA binding	Histone H4 variant TH011 [Source:UniProtKB/Swiss-Prot;Acc:P62785]	28992100	28992730	organic cyclic compound biosynthetic process//nucleic acid metabolic process//primary metabolic process//cellular macromolecule biosynthetic process//nucleobase-containing compound biosynthetic process//organic cyclic compound metabolic process//biosynthetic process//RNA metabolic process//RNA biosynthetic process//nitrogen compound metabolic process//heterocycle biosynthetic process//nucleobase-…	binding//heterocyclic compound binding//organic cyclic compound binding//molecular_function//nucleic acid binding//DNA binding
TraesCS6D02G062200	integral component of membrane	Potassium transporter [Source:UniProtKB/TrEMBL;Acc:A0A1D6DK85]	28998188	29001661	transmembrane transport//potassium ion transport//pathogenesis//ion transmembrane transport//single-organism transport//single-organism cellular process//establishment of localization//localization//multi-organism process//cellular process//single-organism process//metal ion transport//biological_process//monovalent inorganic cation transport//single-organism localization//inorganic ion transmemb…	cation transmembrane transporter activity//substrate-specific transmembrane transporter activity//transporter activity//transmembrane transporter activity//potassium ion transmembrane transporter activity//substrate-specific transporter activity//structural molecule activity//metal ion transmembrane transporter activity//inorganic cation transmembrane transporter activity//monovalent inorganic ca…
TraesCS6D02G062300	nucleus	Histone H2A [Source:UniProtKB/TrEMBL;Acc:A0A1D6DKG8]	29089612	29090570	--	organic cyclic compound binding//heterocyclic compound binding//binding//DNA binding//nucleic acid binding//molecular_function
TraesCS6D02G062400	protein binding		29091373	29094640	--	molecular_function//protein binding//binding
TraesCS6D02G062500	nucleotide binding		29111106	29116632	heterocycle biosynthetic process//nucleobase-containing compound metabolic process//positive regulation of gene expression//organic substance transport//regulation of gene expression//nitrogen compound metabolic process//positive regulation of biological process//RNA biosynthetic process//DNA-templated transcription, initiation//organic substance metabolic process//positive regulation of nitrogen…	heterocyclic compound binding//organic cyclic compound binding//RNA polymerase activity//transporter activity//transferase activity//protein transporter activity//oxidoreductase activity//binding//DNA-directed RNA polymerase activity//substrate-specific transporter activity//metal ion binding//cation binding//nucleotidyltransferase activity//iron ion binding//molecular_function//nucleic acid bind…
TraesCS6D02G062600	protein binding		29194711	29198129	--	molecular_function//protein binding//binding
TraesCS6D02G062700	protein binding		29205127	29206041	--	binding//protein binding//molecular_function
TraesCS6D02G062800	nucleus	Protein H2A.5 [Source:UniProtKB/Swiss-Prot;Acc:Q43213]	29380475	29381372	--	organic cyclic compound binding//heterocyclic compound binding//nucleic acid binding//DNA binding//binding//molecular_function
TraesCS6D02G062900	DNA binding	Histone H4 variant TH011 [Source:UniProtKB/Swiss-Prot;Acc:P62785]	29384764	29385282	cellular nitrogen compound biosynthetic process//aromatic compound biosynthetic process//organic substance biosynthetic process//biological_process//macromolecule biosynthetic process//cellular process//cellular macromolecule metabolic process//cellular metabolic process//transcription, DNA-templated//heterocycle metabolic process//cellular nitrogen compound metabolic process//metabolic process//…	molecular_function//nucleic acid binding//DNA binding//binding//heterocyclic compound binding//organic cyclic compound binding
TraesCS6D02G063000	nucleus	Histone H3.2 [Source:UniProtKB/Swiss-Prot;Acc:P68428]	29391221	29391989	organic substance metabolic process//DNA-templated transcription, initiation//RNA biosynthetic process//nitrogen compound metabolic process//heterocycle biosynthetic process//nucleobase-containing compound metabolic process//macromolecule metabolic process//gene expression//cellular aromatic compound metabolic process//cellular biosynthetic process//nucleic acid-templated transcription//primary m…	heterocyclic compound binding//organic cyclic compound binding//binding//molecular_function//DNA binding//nucleic acid binding
TraesCS6D02G063100	heme binding		29465492	29467121	oxidation-reduction process//metabolic process//single-organism process//biological_process//single-organism metabolic process	metal ion binding//serine-type endopeptidase inhibitor activity//transition metal ion binding//catalytic activity//ion binding//peptidase regulator activity//molecular_function//enzyme inhibitor activity//tetrapyrrole binding//enzyme regulator activity//iron ion binding//binding//oxidoreductase activity//peptidase inhibitor activity//heme binding//endopeptidase inhibitor activity//oxidoreductase …
TraesCS6D02G063200	nucleus		29739716	29740312	chromosome condensation//symbiosis, encompassing mutualism through parasitism//cellular component organization or biogenesis//single-organism cellular process//multi-organism process//cellular component organization//single-organism process//cellular process//biological_process//organelle organization//interspecies interaction between organisms//chromosome organization//viral process//multi-organ…	heterocyclic compound binding//organic cyclic compound binding//binding//molecular_function//nucleic acid binding//DNA binding
TraesCS6D02G063300	DNA binding	Histone H4 variant TH011 [Source:UniProtKB/Swiss-Prot;Acc:P62785]	29756921	29757731	organic substance biosynthetic process//aromatic compound biosynthetic process//cellular nitrogen compound biosynthetic process//heterocycle metabolic process//transcription, DNA-templated//metabolic process//cellular nitrogen compound metabolic process//cellular process//macromolecule biosynthetic process//biological_process//cellular metabolic process//cellular macromolecule metabolic process//…	nucleic acid binding//DNA binding//molecular_function//binding//organic cyclic compound binding//heterocyclic compound binding
TraesCS6D02G063400	ATP binding		29768995	29772072	metabolic process//cellular process//biological_process//cellular metabolic process//cellular macromolecule metabolic process//phosphate-containing compound metabolic process//phosphorylation//phosphorus metabolic process//macromolecule metabolic process//protein modification process//protein phosphorylation//organic substance metabolic process//macromolecule modification//protein metabolic proce…	phosphotransferase activity, alcohol group as acceptor//nucleotide binding//adenyl nucleotide binding//cation binding//kinase activity//ribonucleoside binding//carbohydrate derivative binding//ion binding//carbohydrate binding//transferase activity, transferring phosphorus-containing groups//purine nucleotide binding//purine nucleoside binding//purine ribonucleoside triphosphate binding//ribonucl…
TraesCS6D02G063500			29875101	29879488
TraesCS6D02G063600			29932677	29937544
TraesCS6D02G063700	protein binding		30066374	30067495	--	molecular_function//binding//protein binding
TraesCS6D02G063800			30072995	30075253
TraesCS6D02G063900			30094712	30099707	--	nucleotide binding//small molecule binding//molecular_function//heterocyclic compound binding//organic cyclic compound binding//binding//nucleoside phosphate binding
TraesCS6D02G064000			30186896	30190024
TraesCS6D02G064100	hydrolase activity, hydrolyzing O-glycosyl compounds		30212081	30228039
TraesCS6D02G064200	hydrolase activity, hydrolyzing O-glycosyl compounds		30236386	30239754
TraesCS6D02G064300	hydrolase activity, hydrolyzing O-glycosyl compounds		30245066	30248568
TraesCS6D02G064400	hydrolase activity, hydrolyzing O-glycosyl compounds	Fructan 1-exohydrolase w2 [Source:UniProtKB/Swiss-Prot;Acc:Q84LA1]	30281142	30285808
TraesCS6D02G064500			30535127	30536254	--	molecular_function//protein binding//binding
TraesCS6D02G064600			31261550	31262692	--	molecular_function//protein binding//binding
TraesCS6D02G064700			31267126	31270781
TraesCS6D02G064800			31469888	31474829
TraesCS6D02G064900	protein binding		31479681	31482120
TraesCS6D02G065000			31724986	31725396
TraesCS6D02G065100	lyase activity		31751236	31755537	metabolic process//biological_process	metal ion binding//magnesium ion binding//binding//carbon-oxygen lyase activity, acting on phosphates//terpene synthase activity//catalytic activity//ion binding//molecular_function//lyase activity//cation binding//carbon-oxygen lyase activity
TraesCS6D02G065200	lyase activity		31767335	31771228	biological_process//metabolic process	cation binding//carbon-oxygen lyase activity//lyase activity//molecular_function//ion binding//catalytic activity//terpene synthase activity//carbon-oxygen lyase activity, acting on phosphates//magnesium ion binding//binding//metal ion binding
TraesCS6D02G065300			31827799	31828041
TraesCS6D02G065400	membrane	HVA22-like protein [Source:UniProtKB/TrEMBL;Acc:A0A1D6DFM3]	31851465	31856369
TraesCS6D02G065500			32037264	32038174
TraesCS6D02G065600	hydrolase activity		32058028	32073111	alpha-amino acid biosynthetic process//organic substance metabolic process//cellular amino acid metabolic process//nitrogen compound metabolic process//glutamine biosynthetic process//cellular biosynthetic process//glutamine family amino acid biosynthetic process//primary metabolic process//carboxylic acid metabolic process//organonitrogen compound metabolic process//organic acid metabolic proces…	endodeoxyribonuclease activity//ammonia ligase activity//endonuclease activity//hydrolase activity//endodeoxyribonuclease activity, producing 5'-phosphomonoesters//ligase activity, forming carbon-nitrogen bonds//deoxyribonuclease activity//endonuclease activity, active with either ribo- or deoxyribonucleic acids and producing 5'-phosphomonoesters//hydrolase activity, acting on ester bonds//glutam…
TraesCS6D02G065700			32242316	32244150
TraesCS6D02G065800	protein binding		32244533	32245957	--	molecular_function//protein binding//binding
TraesCS6D02G065900	glutathione catabolic process	Gamma-glutamylcyclotransferase [Source:UniProtKB/TrEMBL;Acc:A0A1D6DLA3]	32296642	32299935
TraesCS6D02G066000	protein binding		32318862	32320001	--	protein binding//binding//molecular_function
TraesCS6D02G066100			32441851	32448755
TraesCS6D02G066200			32458745	32460484
TraesCS6D02G066300
TraesCS6D02G066400	ADP binding		32639265	32640789	chromatin remodeling//chromatin organization//chromatin modification//chromosome organization//organelle organization//cellular component organization//cellular process//biological_process//cellular component organization or biogenesis//ATP-dependent chromatin remodeling//macromolecular complex subunit organization	catalytic activity//purine nucleoside binding//ribonucleotide binding//purine ribonucleoside triphosphate binding//macromolecular complex binding//ADP binding//purine nucleotide binding//ion binding//carbohydrate derivative binding//pyrophosphatase activity//nucleosome binding//molecular_function//small molecule binding//protein complex binding//nucleotide binding//ribonucleoside binding//adenyl …
TraesCS6D02G066500		Rhodanese-like domain-containing protein 7 [Source:Projected from Arabidopsis thaliana (AT2G40760) UniProtKB/Swiss-Prot;Acc:Q1JPN0]	32647756	32651159
TraesCS6D02G066600			32656767	32660566	--	molecular_function//binding//protein binding
TraesCS6D02G066700	peptidyl-prolyl cis-trans isomerase activity	Peptidyl-prolyl cis-trans isomerase [Source:UniProtKB/TrEMBL;Acc:Q93W25]	32693962	32694930	primary metabolic process//cellular protein metabolic process//peptidyl-proline modification//cellular protein modification process//protein peptidyl-prolyl isomerization//protein metabolic process//protein folding//macromolecule modification//cellular metabolic process//organic substance metabolic process//cellular macromolecule metabolic process//peptidyl-amino acid modification//cellular proce…	molecular_function//binding//catalytic activity//receptor binding//isomerase activity//growth factor activity//cis-trans isomerase activity//protein binding//peptidyl-prolyl cis-trans isomerase activity
TraesCS6D02G066800	hydrolase activity, hydrolyzing O-glycosyl compounds		32858418	32861502
TraesCS6D02G066900	protein binding		32861735	32866346	--	protein binding//binding//molecular_function
TraesCS6D02G067000			32870081	32873494
TraesCS6D02G067100	protein binding		32902413	32904237	--	binding//protein binding//molecular_function
TraesCS6D02G067200	ATP binding		32905829	32908466	phosphate-containing compound metabolic process//cellular macromolecule metabolic process//cellular metabolic process//biological_process//cellular process//metabolic process//phosphorylation//organic substance metabolic process//protein phosphorylation//protein modification process//macromolecule metabolic process//phosphorus metabolic process//primary metabolic process//cellular protein modific…	kinase activity//ribonucleoside binding//adenyl nucleotide binding//nucleotide binding//phosphotransferase activity, alcohol group as acceptor//molecular_function//small molecule binding//catalytic activity//ribonucleotide binding//purine ribonucleoside triphosphate binding//purine nucleoside binding//purine nucleotide binding//transferase activity, transferring phosphorus-containing groups//carb…
TraesCS6D02G067300			32907931	32909159
TraesCS6D02G067400	nucleus	U6 small nuclear RNA (adenine-(43)-N(6))-methyltransferase [Source:UniProtKB/TrEMBL;Acc:A0A1D6DLA5]	32914008	32921758	cellular component organization or biogenesis//virion assembly//multi-organism process//cellular component assembly//symbiosis, encompassing mutualism through parasitism//multi-organism cellular process//viral life cycle//oxidation-reduction process//cellular component biogenesis//single-organism metabolic process//biological_process//cellular component organization//single-organism process//cell…	oxidoreductase activity//binding//oxidoreductase activity, acting on the CH-CH group of donors//2 iron, 2 sulfur cluster binding//iron-sulfur cluster binding//flavin adenine dinucleotide binding//anion binding//nucleoside phosphate binding//coenzyme binding//heterocyclic compound binding//cofactor binding//organic cyclic compound binding//methyltransferase activity//transferase activity//small mo…
TraesCS6D02G067500	nucleic acid binding		33142211	33143272	nucleic acid-templated transcription//heterocycle metabolic process//regulation of macromolecule biosynthetic process//cellular biosynthetic process//regulation of macromolecule metabolic process//regulation of biological process//regulation of transcription, DNA-templated//transcription, DNA-templated//cellular aromatic compound metabolic process//metabolic process//gene expression//regulation o…	organic cyclic compound binding//zinc ion binding//heterocyclic compound binding//cation binding//nucleic acid binding//ion binding//transition metal ion binding//DNA binding//metal ion binding//binding//molecular_function
TraesCS6D02G067600	protein binding		33249883	33253632	cellular nitrogen compound metabolic process//metabolic process//transcription, DNA-templated//regulation of transcription, DNA-templated//regulation of macromolecule metabolic process//regulation of macromolecule biosynthetic process//heterocycle metabolic process//cellular metabolic process//cellular macromolecule metabolic process//regulation of nucleobase-containing compound metabolic process…	transcription factor activity, sequence-specific DNA binding//molecular_function//protein binding//nucleic acid binding transcription factor activity//binding
TraesCS6D02G067700	protein binding		33309749	33312715	--	molecular_function//binding//protein binding
TraesCS6D02G067800	regulation of transcription, DNA-templated		33894946	33896451	aromatic compound biosynthetic process//cellular nitrogen compound biosynthetic process//regulation of biosynthetic process//regulation of primary metabolic process//organic substance biosynthetic process//macromolecule biosynthetic process//biological_process//cellular process//regulation of cellular process//cellular macromolecule metabolic process//regulation of nucleobase-containing compound …	molecular_function//nucleic acid binding//DNA binding//binding//double-stranded DNA binding//heterocyclic compound binding//organic cyclic compound binding
TraesCS6D02G067900	phosphorelay signal transduction system		34080010	34085216	biological_process//single-organism process//cellular process//regulation of cellular process//signal transduction//phosphorelay signal transduction system//response to stimulus//single organism signaling//regulation of biological process//signaling//biological regulation//cell communication//cellular response to stimulus//single-organism cellular process//intracellular signal transduction	signal transducer activity//molecular_function//molecular transducer activity
TraesCS6D02G068000	protein binding		34294385	34297790	cellular protein localization//protein insertion into membrane//cellular component organization or biogenesis//localization//establishment of localization//membrane organization//single-organism cellular process//macromolecule localization//single-organism cellular localization//biological_process//establishment of protein localization//cellular process//single-organism process//cellular componen…	protein binding//binding//molecular_function
TraesCS6D02G068100	protein binding		34303341	34306167	--	binding//protein binding//molecular_function
TraesCS6D02G068200	protein binding		34321191	34323876	--	protein binding//molecular_function//binding
TraesCS6D02G068300	ATP binding	Glutamate--tRNA ligase, chloroplastic/mitochondrial [Source:Projected from Arabidopsis thaliana (AT5G64050) UniProtKB/Swiss-Prot;Acc:Q9FEA2]	34338306	34342558	macromolecule metabolic process//cellular aromatic compound metabolic process//cellular amino acid metabolic process//organic substance metabolic process//nitrogen compound metabolic process//nucleobase-containing compound metabolic process//small molecule metabolic process//organic cyclic compound metabolic process//RNA metabolic process//organic acid metabolic process//single-organism cellular …	organic cyclic compound binding//adenyl ribonucleotide binding//purine ribonucleoside binding//heterocyclic compound binding//nucleoside binding//nucleoside phosphate binding//anion binding//ligase activity, forming aminoacyl-tRNA and related compounds//ligase activity, forming carbon-oxygen bonds//ATP binding//purine ribonucleotide binding//binding//nucleotide binding//ribonucleoside binding//ad…
TraesCS6D02G068400	catalytic activity		34343238	34347220	cellular biosynthetic process//cellular aromatic compound metabolic process//heterocycle biosynthetic process//cofactor metabolic process//cofactor biosynthetic process//nitrogen compound metabolic process//cellular amino acid metabolic process//alpha-amino acid biosynthetic process//organic substance metabolic process//oxoacid metabolic process//single-organism cellular process//small molecule m…	oxidoreductase activity, acting on the CH-NH group of donors, NAD or NADP as acceptor//oxidoreductase activity//methylenetetrahydrofolate dehydrogenase (NADP+) activity//oxidoreductase activity, acting on the CH-NH group of donors//catalytic activity//molecular_function
TraesCS6D02G068500	GTP binding		34394637	34398291	signal transduction//biological_process//cellular process//single-organism process//regulation of cellular process//response to stimulus//regulation of biological process//signaling//single organism signaling//single-organism cellular process//small GTPase mediated signal transduction//intracellular signal transduction//biological regulation//cell communication//cellular response to stimulus	nucleotide binding//ribonucleoside binding//ion binding//carbohydrate derivative binding//purine nucleotide binding//purine nucleoside binding//purine ribonucleoside triphosphate binding//ribonucleotide binding//guanyl nucleotide binding//small molecule binding//molecular_function//organic cyclic compound binding//nucleoside binding//GTP binding//heterocyclic compound binding//purine ribonucleosi…
TraesCS6D02G068600	protein binding		34430676	34432091	--	protein binding//binding//molecular_function
TraesCS6D02G068700	protein binding		34502038	34503411	--	protein binding//binding//molecular_function
TraesCS6D02G068800	protein binding		34508133	34509248	--	binding//protein binding//molecular_function
TraesCS6D02G068900	serine-type endopeptidase inhibitor activity		34520732	34520935	response to wounding//biological_process//response to stress//response to stimulus	endopeptidase inhibitor activity//endopeptidase regulator activity//molecular function regulator//serine-type endopeptidase inhibitor activity//enzyme regulator activity//peptidase inhibitor activity//peptidase regulator activity//molecular_function//enzyme inhibitor activity
TraesCS6D02G069000	ATP binding		34540596	34541467	protein localization//cellular macromolecule metabolic process//cellular metabolic process//establishment of protein localization//biological_process//cellular process//transport//metabolic process//primary metabolic process//cellular protein metabolic process//cellular protein modification process//protein transport//protein metabolic process//macromolecule localization//macromolecule modificati…	molecular_function//binding//protein binding
TraesCS6D02G069100	protein binding		34577584	34581132	--	molecular_function//protein binding//binding
TraesCS6D02G069200			34583067	34584056
TraesCS6D02G069300	protein dimerization activity		34733906	34736966	--	molecular_function//protein dimerization activity//binding//protein binding
TraesCS6D02G069400	protein dimerization activity		34926453	34929634	--	protein binding//binding//protein dimerization activity//molecular_function
TraesCS6D02G069500	ATP binding		34947606	34951802	phosphorylation//metabolic process//cellular process//biological_process//cellular metabolic process//cellular macromolecule metabolic process//phosphate-containing compound metabolic process//macromolecule modification//protein metabolic process//cellular protein modification process//cellular protein metabolic process//primary metabolic process//phosphorus metabolic process//macromolecule metab…	transferase activity, transferring phosphorus-containing groups//purine nucleotide binding//ion binding//carbohydrate derivative binding//carbohydrate binding//catalytic activity//purine nucleoside binding//ribonucleotide binding//purine ribonucleoside triphosphate binding//small molecule binding//molecular_function//phosphotransferase activity, alcohol group as acceptor//nucleotide binding//aden…
TraesCS6D02G069600	ATP binding		34972592	34974884	--	nucleotide binding//ribonucleoside binding//adenyl nucleotide binding//purine nucleoside binding//purine ribonucleoside triphosphate binding//ribonucleotide binding//catalytic activity//carbohydrate derivative binding//ion binding//purine nucleotide binding//molecular_function//small molecule binding//organic cyclic compound binding//adenyl ribonucleotide binding//purine ribonucleoside binding//n…
TraesCS6D02G069700			34975169	34978296
TraesCS6D02G069800			34978693	34980802	--	transferase activity//methyltransferase activity//molecular_function//transferase activity, transferring one-carbon groups//catalytic activity
TraesCS6D02G069900	serine-type carboxypeptidase activity	Carboxypeptidase [Source:UniProtKB/TrEMBL;Acc:A0A1D6DJY9]	34997108	35000028	protein metabolic process//primary metabolic process//macromolecule metabolic process//proteolysis//organic substance metabolic process//oxidation-reduction process//metabolic process//single-organism process//biological_process//single-organism metabolic process	phosphogluconate dehydrogenase (decarboxylating) activity//peptidase activity, acting on L-amino acid peptides//serine hydrolase activity//hydrolase activity//oxidoreductase activity//oxidoreductase activity, acting on the CH-OH group of donors, NAD or NADP as acceptor//serine-type exopeptidase activity//oxidoreductase activity, acting on CH-OH group of donors//carboxypeptidase activity//catalyti…
TraesCS6D02G070000	ATP binding		35017755	35024118	metabolic process//phosphate-containing compound metabolic process//cellular macromolecule metabolic process//cellular metabolic process//biological_process//cellular process//phosphorylation//protein modification process//macromolecule metabolic process//phosphorus metabolic process//organic substance metabolic process//protein phosphorylation//protein metabolic process//macromolecule modificati…	nucleotide binding//phosphotransferase activity, alcohol group as acceptor//amino acid binding//ribonucleoside binding//kinase activity//adenyl nucleotide binding//ribonucleotide binding//purine ribonucleoside triphosphate binding//purine nucleoside binding//catalytic activity//ion binding//carbohydrate derivative binding//purine nucleotide binding//transferase activity, transferring phosphorus-c…
TraesCS6D02G070100	ATP binding		35456189	35457941	cellular metabolic process//phosphate-containing compound metabolic process//cellular macromolecule metabolic process//cellular process//biological_process//metabolic process//phosphorylation//protein phosphorylation//organic substance metabolic process//protein modification process//macromolecule metabolic process//phosphorus metabolic process//primary metabolic process//cellular protein modific…	kinase activity//ribonucleoside binding//adenyl nucleotide binding//nucleotide binding//phosphotransferase activity, alcohol group as acceptor//molecular_function//small molecule binding//catalytic activity//purine ribonucleoside triphosphate binding//ribonucleotide binding//purine nucleoside binding//transferase activity, transferring phosphorus-containing groups//purine nucleotide binding//carb…
TraesCS6D02G070200	protein binding		35487711	35489315
TraesCS6D02G070300	ATP binding		35491069	35494006	metabolic process//cellular process//biological_process//cellular metabolic process//cellular macromolecule metabolic process//phosphate-containing compound metabolic process//phosphorylation//phosphorus metabolic process//macromolecule metabolic process//protein modification process//protein phosphorylation//organic substance metabolic process//macromolecule modification//protein metabolic proce…	phosphotransferase activity, alcohol group as acceptor//nucleotide binding//adenyl nucleotide binding//cation binding//ribonucleoside binding//kinase activity//ion binding//carbohydrate derivative binding//carbohydrate binding//transferase activity, transferring phosphorus-containing groups//purine nucleotide binding//purine nucleoside binding//purine ribonucleoside triphosphate binding//ribonucl…
TraesCS6D02G070400	hydrolase activity, acting on ester bonds		35621871	35623952	--	catalytic activity//molecular_function//hydrolase activity, acting on ester bonds//hydrolase activity
TraesCS6D02G070500	integral component of membrane	CEPT-type aminoalcoholphosphotransferase [Source:UniProtKB/TrEMBL;Acc:C7G531]	35624473	35631668	cellular metabolic process//lipid biosynthetic process//phosphate-containing compound metabolic process//lipid metabolic process//single-organism process//cellular process//single-organism metabolic process//biological_process//metabolic process//cellular lipid metabolic process//phospholipid biosynthetic process//single-organism biosynthetic process//organic substance biosynthetic process//organ…	molecular_function//catalytic activity//transferase activity, transferring phosphorus-containing groups//transferase activity//phosphotransferase activity, for other substituted phosphate groups
TraesCS6D02G070600	protein binding		35633500	35636517	--	molecular_function//DNA binding//nucleic acid binding//heterocyclic compound binding//organic cyclic compound binding//binding//double-stranded DNA binding
TraesCS6D02G070700	protein binding		35636959	35642095	--	molecular_function//binding//protein binding
TraesCS6D02G070800			35664672	35667495
TraesCS6D02G070900			35715345	35718050	--	molecular_function//catalytic activity//transferase activity, transferring glycosyl groups//transferase activity
TraesCS6D02G071000	protein binding		35885311	35886252	--	molecular_function//protein binding//binding
TraesCS6D02G071100			36075139	36079326	--	molecular_function//binding//protein binding
TraesCS6D02G071200			36083579	36090220	single-organism developmental process//developmental process//reproduction//asexual reproduction//single-organism process//biological_process//asexual sporulation//sporulation	--
TraesCS6D02G071300	protein binding		36093105	36106214	--	protein binding//binding//molecular_function
TraesCS6D02G071400					nucleic acid metabolic process//cellular macromolecule biosynthetic process//primary metabolic process//DNA replication//biosynthetic process//organic cyclic compound metabolic process//nucleobase-containing compound metabolic process//nitrogen compound metabolic process//DNA replication initiation//organic substance metabolic process//cellular biosynthetic process//cellular aromatic compound met…	--
TraesCS6D02G071500	protein binding		36122819	36125065	--	protein binding//molecular_function//binding
TraesCS6D02G071600	integral component of membrane	3-ketoacyl-CoA synthase [Source:UniProtKB/TrEMBL;Acc:A0A1D6DK96]	36221729	36225459	organic substance biosynthetic process//carboxylic acid biosynthetic process//single-organism biosynthetic process//small molecule biosynthetic process//fatty acid biosynthetic process//monocarboxylic acid metabolic process//cellular lipid metabolic process//monocarboxylic acid biosynthetic process//organic acid biosynthetic process//metabolic process//single-organism process//cellular process//b…	3-oxoacyl-[acyl-carrier-protein] synthase activity//catalytic activity//molecular_function//fatty acid synthase activity//transferase activity, transferring acyl groups other than amino-acyl groups//transferase activity, transferring acyl groups//transferase activity
TraesCS6D02G071700			36252619	36254980	--	--
TraesCS6D02G071800			36262327	36286611
TraesCS6D02G071900			36324126	36331211
TraesCS6D02G072000	membrane		36580997	36582105	establishment of localization//localization//biological_process//transport	transporter activity//molecular_function
TraesCS6D02G072100			36628312	36629168
TraesCS6D02G072200	RNA binding	Pumilio homolog 23 [Source:Projected from Arabidopsis thaliana (AT1G72320) UniProtKB/Swiss-Prot;Acc:Q9C552]	36771335	36776905	--	binding//heterocyclic compound binding//RNA binding//organic cyclic compound binding//molecular_function//nucleic acid binding
TraesCS6D02G072300	integral component of membrane	Serine/threonine-protein kinase [Source:UniProtKB/TrEMBL;Acc:A0A1D6DIV4]	36780520	36783151	recognition of pollen//organic substance metabolic process//protein phosphorylation//multi-organism reproductive process//single organism reproductive process//multi-multicellular organism process//multicellular organismal process//protein modification process//macromolecule metabolic process//phosphorus metabolic process//cell communication//primary metabolic process//cellular protein metabolic …	purine ribonucleoside binding//nucleoside binding//heterocyclic compound binding//transferase activity//adenyl ribonucleotide binding//organic cyclic compound binding//ATP binding//purine ribonucleotide binding//binding//nucleoside phosphate binding//anion binding//protein kinase activity//ribonucleoside binding//kinase activity//adenyl nucleotide binding//nucleotide binding//phosphotransferase a…
TraesCS6D02G072400	peroxisome organization	Peroxisomal membrane protein PEX16 [Source:UniProtKB/TrEMBL;Acc:A0A1D6DIV6]	36814745	36818843
TraesCS6D02G072500			36819044	36823081	epithelium development//single-organism cellular process//columnar/cuboidal epithelial cell development//reproductive process//sexual reproduction//multi-organism process//reproduction//single-organism developmental process//anatomical structure morphogenesis//single organism reproductive process//multicellular organismal process//multicellular organism reproduction//ovarian follicle cell develop…	structural constituent of chorion//molecular_function//structural molecule activity
TraesCS6D02G072600	oxidoreductase activity		36884844	36888880
TraesCS6D02G072700	integral component of membrane		37113358	37118130	biological_process//metabolic process	transferase activity, transferring glycosyl groups//transferase activity//molecular_function//catalytic activity//transferase activity, transferring hexosyl groups
TraesCS6D02G072800			37226177	37229034	pathogenesis//multi-organism process//biological_process	molecular function regulator//ion channel inhibitor activity//channel regulator activity//molecular_function//channel inhibitor activity
TraesCS6D02G072900	serine-type endopeptidase inhibitor activity		37402643	37402855	biological_process//response to wounding//response to stress//response to stimulus	endopeptidase regulator activity//molecular function regulator//endopeptidase inhibitor activity//peptidase inhibitor activity//molecular_function//peptidase regulator activity//enzyme inhibitor activity//enzyme regulator activity//serine-type endopeptidase inhibitor activity
TraesCS6D02G073000	serine-type endopeptidase inhibitor activity		37415236	37415463	response to stimulus//response to stress//biological_process//response to wounding	enzyme inhibitor activity//molecular_function//peptidase regulator activity//peptidase inhibitor activity//serine-type endopeptidase inhibitor activity//enzyme regulator activity//endopeptidase inhibitor activity//molecular function regulator//endopeptidase regulator activity
TraesCS6D02G073100	serine-type endopeptidase inhibitor activity		37443149	37443349	biological_process//response to wounding//response to stress//response to stimulus	endopeptidase inhibitor activity//endopeptidase regulator activity//molecular function regulator//serine-type endopeptidase inhibitor activity//enzyme regulator activity//peptidase inhibitor activity//molecular_function//peptidase regulator activity//enzyme inhibitor activity
TraesCS6D02G073200	serine-type endopeptidase inhibitor activity		37449648	37455295	response to stress//response to stimulus//response to wounding//biological_process	enzyme regulator activity//serine-type endopeptidase inhibitor activity//endopeptidase regulator activity//molecular function regulator//endopeptidase inhibitor activity//peptidase regulator activity//molecular_function//enzyme inhibitor activity//peptidase inhibitor activity
TraesCS6D02G073300	serine-type endopeptidase inhibitor activity		37461005	37461247	organic cyclic compound biosynthetic process//primary metabolic process//nucleobase-containing compound biosynthetic process//GDP-mannose metabolic process//carbohydrate derivative biosynthetic process//biosynthetic process//organic cyclic compound metabolic process//nucleobase-containing compound metabolic process//heterocycle biosynthetic process//nitrogen compound metabolic process//nucleotide…	enzyme regulator activity//phosphomannomutase activity//serine-type endopeptidase inhibitor activity//molecular function regulator//endopeptidase regulator activity//endopeptidase inhibitor activity//intramolecular transferase activity//enzyme inhibitor activity//molecular_function//peptidase regulator activity//isomerase activity//catalytic activity//intramolecular transferase activity, phosphot…
TraesCS6D02G073400	serine-type endopeptidase inhibitor activity		37531600	37531836	response to wounding//biological_process//response to stress//response to stimulus	endopeptidase inhibitor activity//endopeptidase regulator activity//molecular function regulator//serine-type endopeptidase inhibitor activity//enzyme regulator activity//peptidase inhibitor activity//peptidase regulator activity//molecular_function//enzyme inhibitor activity
TraesCS6D02G073500	ATP binding		37598948	37600773	calcium ion homeostasis//cellular metal ion homeostasis//tRNA aminoacylation//organic substance biosynthetic process//organonitrogen compound biosynthetic process//divalent inorganic cation homeostasis//tRNA metabolic process//response to chemical//cellular nitrogen compound biosynthetic process//response to stimulus//ncRNA metabolic process//response to pheromone//ion homeostasis//heterocycle me…	ion transmembrane transporter activity//carbohydrate derivative binding//ion binding//purine nucleotide binding//ligand-gated channel activity//purine nucleoside binding//ribonucleotide binding//purine ribonucleoside triphosphate binding//catalytic activity//channel activity//ligase activity//small molecule binding//molecular_function//ion channel activity//cation channel activity//calcium-releas…
TraesCS6D02G073600			37658874	37660037
TraesCS6D02G073700	ADP binding		37670133	37674966	--	protein complex binding//cytoskeletal protein binding//small molecule binding//molecular_function//ion binding//carbohydrate derivative binding//ADP binding//purine nucleotide binding//purine nucleoside binding//ribonucleotide binding//macromolecular complex binding//transition metal ion binding//microtubule binding//adenyl nucleotide binding//tubulin binding//zinc ion binding//cation binding//ri…
TraesCS6D02G073800	serine-type endopeptidase inhibitor activity		37709251	37709472	response to stimulus//response to stress//response to wounding//biological_process	enzyme regulator activity//serine-type endopeptidase inhibitor activity//molecular function regulator//endopeptidase regulator activity//endopeptidase inhibitor activity//enzyme inhibitor activity//peptidase regulator activity//molecular_function//peptidase inhibitor activity
TraesCS6D02G073900			37734937	37735841	mitotic cytokinesis//cellular component biogenesis//asexual reproduction//organic substance biosynthetic process//cellular macromolecule localization//mitotic cell cycle//cytokinesis//protein localization//cytokinetic process//cellular metabolic process//cytoskeleton-dependent cytokinesis//cellular macromolecule metabolic process//cellular process//single-organism process//cellular component orga…	molecular_function//protein dimerization activity//protein homodimerization activity//transcription factor binding//identical protein binding//dynein binding//binding//protein binding
TraesCS6D02G074000			37838215	37839104	cytoskeleton-dependent cytokinesis//cytokinetic process//biological_process//single-organism process//cellular process//cellular component organization//reproduction of a single-celled organism//mitotic cytokinesis//mitotic cell cycle//cellular component biogenesis//asexual reproduction//cytokinesis//barrier septum assembly//cellular component assembly//cell motility//single organism reproductive…	--
TraesCS6D02G074100			37880302	37881215	autophagy//cell septum assembly//mitotic cell cycle process//locomotion//barrier septum assembly//cellular component assembly//single organism reproductive process//cell cycle//cell motility//localization of cell//reproduction//reproductive process//cell cycle process//localization//mitotic cytokinetic process//single-organism cellular process//cellular component organization or biogenesis//movem…	--
TraesCS6D02G074200	DNA-binding transcription factor activity		37902798	37905736	regulation of biological process//cellular biosynthetic process//nucleic acid-templated transcription//macromolecule metabolic process//regulation of cellular macromolecule biosynthetic process//gene expression//cellular aromatic compound metabolic process//RNA biosynthetic process//nitrogen compound metabolic process//regulation of gene expression//nucleobase-containing compound metabolic proces…	nucleic acid binding transcription factor activity//organic cyclic compound binding//heterocyclic compound binding//binding//transcription factor activity, sequence-specific DNA binding//nucleic acid binding//DNA binding//sequence-specific DNA binding//molecular_function
TraesCS6D02G074300	4 iron, 4 sulfur cluster binding		37920912	37926334	single-organism transport//localization//establishment of localization//phosphoenolpyruvate-dependent sugar phosphotransferase system//organic substance transport//carbohydrate transport//single-organism localization//biological_process//single-organism process//metabolic process//transport	carbohydrate transporter activity//transmembrane transporter activity//substrate-specific transporter activity//transferase activity//transporter activity//substrate-specific transmembrane transporter activity//active transmembrane transporter activity//molecular_function//catalytic activity//protein-N(PI)-phosphohistidine-sugar phosphotransferase activity//transferase activity, transferring phos…
TraesCS6D02G074400			37934108	37934410
TraesCS6D02G074500			38119905	38120213
TraesCS6D02G074600			38122210	38123259
TraesCS6D02G074700			38226089	38226511
TraesCS6D02G074800			38565074	38565670
TraesCS6D02G074900			38582743	38583645
TraesCS6D02G075000			38772565	38775913	--	protein binding//binding//metal ion binding//zinc ion binding//cation binding//molecular_function//ion binding//transition metal ion binding
